# Supplementary material for: Bis{(E)-2-[(2-chloro-3-pyrid­yl)imino­meth­yl]-6-meth­oxy­phenolato-κ2 N,O 1}copper(II)
Source: Acta Crystallogr Sect E Struct Rep Online. 2010 Dec 18;67(Pt 1):m91. doi: 10.1107/S1600536810052414 (PMC3050418; doi:10.1107/S1600536810052414)
Supplement: Supplementary file 1 [file e-67-00m91-sup1.cif]

##############################################################################
###                                                                        ###
###        Electronic paper (Acta Crystallographica Section E)             ###
###                                                                        ###
##############################################################################
#                                                                            #
# This CIF contains the data in a paper accepted for publication in Acta     #
# Crystallographica Section E. It conforms to the requirements of Notes      #
# for Authors for Section E, and has been peer reviewed under the auspices   #
# of the IUCr Commission on Journals.                                        #
#                                                                            #
# Full details of the Crystallographic Information File format               #
# are given in the paper "The Crystallographic Information File (CIF):       #
# a New Standard Archive File for Crystallography" by S. R. Hall, F. H.      #
# Allen and I. D. Brown [Acta Cryst. (1991), A47, 655-685].                  #
#                                                                            #
# The current version of the core CIF dictionary is obtainable from          #
# ftp://ftp.iucr.org/pub/cif_core.dic. The current version number is 2.4.    #
#                                                                            #
# Software is freely available for graphical display of the structure(s) in  #
# this CIF.  For information consult the CIF home page http://www.iucr.org/  #
# cif/home.html                                                              #
#                                                                            #
# This file may be used for bona fide research purposes within the           #
# scientific community so long as proper attribution is given to the journal # 
# article from which it was obtained.                                        #
#                                                                            #
##############################################################################
                                             
data_global
_audit_creation_method     SHELXL-97
_journal_data_validation_number     ?
_journal_date_recd_electronic     2010-11-11
_journal_date_accepted     2010-12-14
_journal_name_full     'Acta Crystallographica, Section E'
_journal_year     2011
_journal_volume     67
_journal_issue      1
_journal_page_first     m91
_journal_page_last     m91
_journal_paper_category     QM
_journal_coeditor_code     OM2379
_publ_contact_author_name     'Wen-Kui Dong'
_publ_contact_author_address
;
 School of Chemical and Biological Engineering
 Lanzhou Jiaotong University
 Lanzhou 730070
 People's Republic of China
;
_publ_contact_author_email     dongwk@126.com
_publ_contact_author_fax     '0086 931 4938703'
_publ_contact_author_phone     '0086 931 4938703'
_publ_section_title
;\
Bis{(<i>E</i>)-2-[(2-chloro-3-pyridyl)iminomethyl]-6-methoxyphenolato-\
\k^2^<i>N</i>,<i>O</i>^1^}copper(II)
;
loop_
    _publ_author_name
    _publ_author_address
    'Dong, Wen-Kui'
;
 School of Chemical and Biological Engineering
 Lanzhou Jiaotong University
 Lanzhou 730070
 People's Republic of China
;
    'Wang, Yuan'
;
 School of Chemical and Biological Engineering
 Lanzhou Jiaotong University
 Lanzhou 730070
 People's Republic of China
;
    'Wu, Jian-Chao'
;
 School of Chemical and Biological Engineering
 Lanzhou Jiaotong University
 Lanzhou 730070
 People's Republic of China
;
    'Zhang, Shou-Ting'
;
 School of Chemical and Biological Engineering
 Lanzhou Jiaotong University
 Lanzhou 730070
 People's Republic of China
;
data_I
_audit_creation_method     SHELXL-97
_chemical_name_systematic
;
Bis{(<i>E</i>)-2-[(2-chloro-3-pyridyl)iminomethyl]-6-methoxyphenolato-
\k^2^<i>N</i>,<i>O</i>^1^}copper(II)
;
_chemical_name_common     ?
_chemical_formula_moiety     'C26 H20 Cl2 Cu N4 O4'
_chemical_formula_sum     'C26 H20 Cl2 Cu N4 O4'
_chemical_formula_iupac     '[Cu (C13 H10 Cl N2 O2)2]'
_chemical_formula_weight     586.90
_chemical_melting_point     ?
_symmetry_cell_setting     monoclinic
_symmetry_space_group_name_H-M     'C 2/c'
_symmetry_space_group_name_Hall     '-C 2yc'
loop_
    _symmetry_equiv_pos_as_xyz
    'x, y, z'
    '-x, y, -z+1/2'
    'x+1/2, y+1/2, z'
    '-x+1/2, y+1/2, -z+1/2'
    '-x, -y, -z'
    'x, -y, z-1/2'
    '-x+1/2, -y+1/2, -z'
    'x+1/2, -y+1/2, z-1/2'
_cell_length_a     21.242(2)
_cell_length_b     7.5743(9)
_cell_length_c     16.141(2)
_cell_angle_alpha     90.00
_cell_angle_beta     97.6520(10)
_cell_angle_gamma     90.00
_cell_volume     2573.9(5)
_cell_formula_units_Z     4
_cell_measurement_reflns_used     1824
_cell_measurement_theta_min     2.858
_cell_measurement_theta_max     25.189
_cell_measurement_temperature     298(2)
_exptl_crystal_description     block
_exptl_crystal_colour     brown
_exptl_crystal_size_max     0.18
_exptl_crystal_size_mid     0.16
_exptl_crystal_size_min     0.11
_exptl_crystal_density_diffrn     1.515
_exptl_crystal_density_meas     ?
_exptl_crystal_density_method     'not measured'
_exptl_crystal_F_000     1196
_exptl_absorpt_coefficient_mu     1.097
_exptl_absorpt_correction_type     multi-scan
_exptl_absorpt_process_details     '(SADABS; Sheldrick, 1996)'
_exptl_absorpt_correction_T_min     0.827
_exptl_absorpt_correction_T_max     0.889
_exptl_special_details
;
;
_diffrn_ambient_temperature     298(2)
_diffrn_radiation_type     MoK\a
_diffrn_radiation_wavelength     0.71073
_diffrn_radiation_source     'fine-focus sealed tube'
_diffrn_radiation_monochromator     graphite
_diffrn_measurement_device_type     'Bruker SMART 1000'
_diffrn_measurement_method     '\f and \w'
_diffrn_detector_area_resol_mean     ?
_diffrn_reflns_number     6295
_diffrn_reflns_av_R_equivalents     0.0344
_diffrn_reflns_av_sigmaI/netI     0.0441
_diffrn_reflns_theta_min     1.93
_diffrn_reflns_theta_max     25.02
_diffrn_reflns_theta_full     25.02
_diffrn_measured_fraction_theta_max     0.998
_diffrn_measured_fraction_theta_full     0.998
_diffrn_reflns_limit_h_min     -20
_diffrn_reflns_limit_h_max     25
_diffrn_reflns_limit_k_min     -8
_diffrn_reflns_limit_k_max     8
_diffrn_reflns_limit_l_min     -19
_diffrn_reflns_limit_l_max     17
_diffrn_standards_number     ?
_diffrn_standards_interval_count     ?
_diffrn_standards_interval_time     ?
_diffrn_standards_decay_%     ?
_refine_special_details
;
Refinement of <i>F</i>^2^ against ALL reflections. The weighted <i>R</i>-factor
<i>wR</i> and goodness of fit <i>S</i> are based on <i>F</i>^2^, conventional
<i>R</i>-factors <i>R</i> are based on <i>F</i>, with <i>F</i> set to zero for
negative <i>F</i>^2^. The threshold expression of <i>F</i>^2^ >
\s(<i>F</i>^2^) is used only for calculating <i>R</i>-factors(gt) <i>etc</i>.
and is not relevant to the choice of reflections for refinement.
<i>R</i>-factors based on <i>F</i>^2^ are statistically about twice as large
as those based on <i>F</i>, and <i>R</i>- factors based on ALL data will be
even larger.
;
_reflns_number_total     2262
_reflns_number_gt     1651
_reflns_threshold_expression     I>2sigma(I)
_refine_ls_structure_factor_coef     Fsqd
_refine_ls_matrix_type     full
_refine_ls_R_factor_all     0.0571
_refine_ls_R_factor_gt     0.0347
_refine_ls_wR_factor_gt     0.0688
_refine_ls_wR_factor_ref     0.0746
_refine_ls_goodness_of_fit_ref     1.005
_refine_ls_restrained_S_all     1.005
_refine_ls_number_reflns     2262
_refine_ls_number_parameters     170
_refine_ls_number_restraints     0
_refine_ls_hydrogen_treatment     constr
_refine_ls_weighting_scheme     calc
_refine_ls_weighting_details
                 'calc w=1/[\s^2^(Fo^2^)+(0.0306P)^2^] where P=(Fo^2^+2Fc^2^)/3'
_atom_sites_solution_hydrogens     geom
_atom_sites_solution_primary     direct
_atom_sites_solution_secondary     difmap
_refine_ls_shift/su_max     0.000
_refine_ls_shift/su_mean     0.000
_refine_diff_density_max     0.237
_refine_diff_density_min     -0.287
_refine_ls_extinction_method     none
_refine_ls_extinction_coef     ?
loop_
    _atom_type_symbol
    _atom_type_description
    _atom_type_scat_dispersion_real
    _atom_type_scat_dispersion_imag
    _atom_type_scat_source
    'C' 'C' 0.0033 0.0016
                         'International Tables Vol C Tables 4.2.6.8 and 6.1.1.4'
    'H' 'H' 0.0000 0.0000
                         'International Tables Vol C Tables 4.2.6.8 and 6.1.1.4'
    'O' 'O' 0.0106 0.0060
                         'International Tables Vol C Tables 4.2.6.8 and 6.1.1.4'
    'N' 'N' 0.0061 0.0033
                         'International Tables Vol C Tables 4.2.6.8 and 6.1.1.4'
    'Cl' 'Cl' 0.1484 0.1585
                         'International Tables Vol C Tables 4.2.6.8 and 6.1.1.4'
    'Cu' 'Cu' 0.3201 1.2651
                         'International Tables Vol C Tables 4.2.6.8 and 6.1.1.4'
_computing_data_collection     'SMART (Siemens, 1996)'
_computing_cell_refinement     'SAINT (Siemens, 1996)'
_computing_data_reduction     'SAINT (Siemens, 1996)'
_computing_structure_solution     'SHELXS97 (Sheldrick, 2008)'
_computing_structure_refinement     'SHELXL97 (Sheldrick, 2008)'
_computing_molecular_graphics     'SHELXTL (Sheldrick, 2008)'
_computing_publication_material     'SHELXTL (Sheldrick, 2008)'
loop_
    _atom_site_type_symbol
    _atom_site_label
    _atom_site_fract_x
    _atom_site_fract_y
    _atom_site_fract_z
    _atom_site_U_iso_or_equiv
    _atom_site_adp_type
    _atom_site_calc_flag
    _atom_site_refinement_flags
    _atom_site_occupancy
    _atom_site_disorder_assembly
    _atom_site_disorder_group
    Cu Cu1 0.5000 0.5000 0.0000 0.04162(16) Uani d S 1 . .
    Cl Cl1 0.41342(4) 0.44977(10) 0.15993(6) 0.0749(3) Uani d . 1 . .
    N N1 0.53184(10) 0.3389(3) 0.09230(13) 0.0415(5) Uani d . 1 . .
    N N2 0.40093(12) 0.1120(3) 0.17745(16) 0.0590(7) Uani d . 1 . .
    O O1 0.56672(8) 0.6625(2) 0.03158(12) 0.0494(5) Uani d . 1 . .
    O O2 0.65231(10) 0.9115(3) 0.03223(14) 0.0662(6) Uani d . 1 . .
    C C1 0.58981(13) 0.3453(4) 0.13165(17) 0.0452(7) Uani d . 1 . .
    H H1 0.6021 0.2534 0.1685 0.054 Uiso calc R 1 . .
    C C2 0.63603(12) 0.4787(4) 0.12382(16) 0.0442(7) Uani d . 1 . .
    C C3 0.62132(12) 0.6322(4) 0.07655(16) 0.0426(7) Uani d . 1 . .
    C C4 0.67016(13) 0.7650(4) 0.07845(18) 0.0495(7) Uani d . 1 . .
    C C5 0.72880(14) 0.7374(4) 0.12438(19) 0.0586(8) Uani d . 1 . .
    H H5 0.7603 0.8228 0.1244 0.070 Uiso calc R 1 . .
    C C6 0.74167(15) 0.5833(4) 0.1708(2) 0.0642(9) Uani d . 1 . .
    H H6 0.7815 0.5668 0.2015 0.077 Uiso calc R 1 . .
    C C7 0.69649(14) 0.4579(4) 0.17153(18) 0.0572(8) Uani d . 1 . .
    H H7 0.7052 0.3568 0.2037 0.069 Uiso calc R 1 . .
    C C8 0.69847(17) 1.0482(4) 0.0302(2) 0.0785(11) Uani d . 1 . .
    H H8A 0.7120 1.0891 0.0860 0.118 Uiso calc R 1 . .
    H H8B 0.6801 1.1444 -0.0034 0.118 Uiso calc R 1 . .
    H H8C 0.7344 1.0028 0.0066 0.118 Uiso calc R 1 . .
    C C9 0.43771(13) 0.2320(4) 0.14983(17) 0.0476(7) Uani d . 1 . .
    C C10 0.49353(13) 0.1971(3) 0.11672(16) 0.0427(7) Uani d . 1 . .
    C C11 0.50962(14) 0.0223(4) 0.10883(17) 0.0516(7) Uani d . 1 . .
    H H11 0.5457 -0.0086 0.0853 0.062 Uiso calc R 1 . .
    C C12 0.47121(16) -0.1066(4) 0.13646(19) 0.0637(9) Uani d . 1 . .
    H H12 0.4813 -0.2255 0.1321 0.076 Uiso calc R 1 . .
    C C13 0.41833(17) -0.0569(4) 0.1702(2) 0.0647(9) Uani d . 1 . .
    H H13 0.3931 -0.1446 0.1891 0.078 Uiso calc R 1 . .
loop_
    _atom_site_aniso_label
    _atom_site_aniso_U_11
    _atom_site_aniso_U_22
    _atom_site_aniso_U_33
    _atom_site_aniso_U_12
    _atom_site_aniso_U_13
    _atom_site_aniso_U_23
    Cu1 0.0330(3) 0.0411(3) 0.0496(3) -0.0060(2) 0.0010(2) 0.0007(2)
    Cl1 0.0740(6) 0.0506(5) 0.1082(7) -0.0009(4) 0.0415(5) -0.0033(4)
    N1 0.0370(13) 0.0402(13) 0.0472(13) -0.0072(10) 0.0046(11) -0.0018(10)
    N2 0.0575(16) 0.0524(17) 0.0704(18) -0.0181(14) 0.0207(14) -0.0051(14)
    O1 0.0380(11) 0.0423(11) 0.0642(12) -0.0088(9) -0.0065(10) 0.0060(9)
    O2 0.0574(14) 0.0533(13) 0.0852(16) -0.0221(11) -0.0004(12) 0.0056(12)
    C1 0.0438(17) 0.0451(17) 0.0461(17) -0.0024(14) 0.0034(14) 0.0014(13)
    C2 0.0347(15) 0.0508(18) 0.0458(15) -0.0041(14) 0.0009(12) -0.0008(14)
    C3 0.0342(15) 0.0491(17) 0.0437(17) -0.0069(13) 0.0028(14) -0.0073(14)
    C4 0.0444(18) 0.0483(19) 0.0557(19) -0.0108(14) 0.0059(15) -0.0065(15)
    C5 0.0393(18) 0.065(2) 0.070(2) -0.0177(15) 0.0003(16) -0.0121(17)
    C6 0.0391(19) 0.077(2) 0.072(2) -0.0053(17) -0.0096(16) -0.0098(19)
    C7 0.0467(19) 0.063(2) 0.0586(19) -0.0025(15) -0.0063(15) 0.0012(15)
    C8 0.082(3) 0.060(2) 0.095(3) -0.0335(19) 0.016(2) -0.0060(19)
    C9 0.0486(18) 0.0405(17) 0.0553(18) -0.0050(14) 0.0125(15) -0.0034(14)
    C10 0.0403(17) 0.0442(17) 0.0425(16) -0.0093(13) 0.0016(13) 0.0005(13)
    C11 0.0503(18) 0.0469(18) 0.0583(18) -0.0059(15) 0.0096(14) -0.0011(15)
    C12 0.073(2) 0.0439(19) 0.075(2) -0.0104(17) 0.0156(19) -0.0005(17)
    C13 0.075(2) 0.047(2) 0.076(2) -0.0255(17) 0.022(2) -0.0016(16)
_geom_special_details
;
All e.s.d.'s (except the e.s.d. in the dihedral angle between two l.s. planes)
are estimated using the full covariance matrix. The cell e.s.d.'s are taken
into account individually in the estimation of e.s.d.'s in distances, angles
and torsion angles; correlations between e.s.d.'s in cell parameters are only
used when they are defined by crystal symmetry. An approximate (isotropic)
treatment of cell e.s.d.'s is used for estimating e.s.d.'s involving l.s.
planes.
;
loop_
    _geom_bond_atom_site_label_1
    _geom_bond_atom_site_label_2
    _geom_bond_site_symmetry_2
    _geom_bond_distance
    _geom_bond_publ_flag
    Cu1 O1 5_665 1.8951(17) ?
    Cu1 O1 . 1.8951(17) ?
    Cu1 N1 . 1.974(2) ?
    Cu1 N1 5_665 1.974(2) ?
    Cl1 C9 . 1.743(3) ?
    N1 C1 . 1.309(3) ?
    N1 C10 . 1.434(3) ?
    N2 C9 . 1.314(3) ?
    N2 C13 . 1.341(4) ?
    O1 C3 . 1.304(3) ?
    O2 C4 . 1.363(3) ?
    O2 C8 . 1.429(3) ?
    C1 C2 . 1.426(3) ?
    C1 H1 . 0.9300 ?
    C2 C3 . 1.403(4) ?
    C2 C7 . 1.416(4) ?
    C3 C4 . 1.443(4) ?
    C4 C5 . 1.378(4) ?
    C5 C6 . 1.395(4) ?
    C5 H5 . 0.9300 ?
    C6 C7 . 1.351(4) ?
    C6 H6 . 0.9300 ?
    C7 H7 . 0.9300 ?
    C8 H8A . 0.9600 ?
    C8 H8B . 0.9600 ?
    C8 H8C . 0.9600 ?
    C9 C10 . 1.389(4) ?
    C10 C11 . 1.378(4) ?
    C11 C12 . 1.384(4) ?
    C11 H11 . 0.9300 ?
    C12 C13 . 1.365(4) ?
    C12 H12 . 0.9300 ?
    C13 H13 . 0.9300 ?
loop_
    _geom_angle_atom_site_label_1
    _geom_angle_atom_site_label_2
    _geom_angle_atom_site_label_3
    _geom_angle_site_symmetry_1
    _geom_angle_site_symmetry_3
    _geom_angle
    _geom_angle_publ_flag
    O1 Cu1 O1 5_665 . 180.00(14) ?
    O1 Cu1 N1 5_665 . 88.30(8) ?
    O1 Cu1 N1 . . 91.70(8) ?
    O1 Cu1 N1 5_665 5_665 91.70(8) ?
    O1 Cu1 N1 . 5_665 88.30(8) ?
    N1 Cu1 N1 . 5_665 180.00(16) ?
    C1 N1 C10 . . 115.2(2) ?
    C1 N1 Cu1 . . 123.28(18) ?
    C10 N1 Cu1 . . 121.36(17) ?
    C9 N2 C13 . . 116.5(3) ?
    C3 O1 Cu1 . . 127.80(17) ?
    C4 O2 C8 . . 117.4(2) ?
    N1 C1 C2 . . 126.7(3) ?
    N1 C1 H1 . . 116.7 ?
    C2 C1 H1 . . 116.7 ?
    C3 C2 C7 . . 120.6(3) ?
    C3 C2 C1 . . 121.9(2) ?
    C7 C2 C1 . . 117.3(3) ?
    O1 C3 C2 . . 124.5(2) ?
    O1 C3 C4 . . 118.2(3) ?
    C2 C3 C4 . . 117.3(2) ?
    O2 C4 C5 . . 125.7(3) ?
    O2 C4 C3 . . 114.2(2) ?
    C5 C4 C3 . . 120.1(3) ?
    C4 C5 C6 . . 121.0(3) ?
    C4 C5 H5 . . 119.5 ?
    C6 C5 H5 . . 119.5 ?
    C7 C6 C5 . . 120.3(3) ?
    C7 C6 H6 . . 119.9 ?
    C5 C6 H6 . . 119.9 ?
    C6 C7 C2 . . 120.8(3) ?
    C6 C7 H7 . . 119.6 ?
    C2 C7 H7 . . 119.6 ?
    O2 C8 H8A . . 109.5 ?
    O2 C8 H8B . . 109.5 ?
    H8A C8 H8B . . 109.5 ?
    O2 C8 H8C . . 109.5 ?
    H8A C8 H8C . . 109.5 ?
    H8B C8 H8C . . 109.5 ?
    N2 C9 C10 . . 125.1(3) ?
    N2 C9 Cl1 . . 115.2(2) ?
    C10 C9 Cl1 . . 119.6(2) ?
    C11 C10 C9 . . 117.0(2) ?
    C11 C10 N1 . . 122.5(2) ?
    C9 C10 N1 . . 120.5(2) ?
    C10 C11 C12 . . 119.0(3) ?
    C10 C11 H11 . . 120.5 ?
    C12 C11 H11 . . 120.5 ?
    C13 C12 C11 . . 119.1(3) ?
    C13 C12 H12 . . 120.5 ?
    C11 C12 H12 . . 120.5 ?
    N2 C13 C12 . . 123.3(3) ?
    N2 C13 H13 . . 118.3 ?
    C12 C13 H13 . . 118.3 ?
loop_
    _geom_torsion_atom_site_label_1
    _geom_torsion_atom_site_label_2
    _geom_torsion_atom_site_label_3
    _geom_torsion_atom_site_label_4
    _geom_torsion_site_symmetry_1
    _geom_torsion_site_symmetry_2
    _geom_torsion_site_symmetry_3
    _geom_torsion_site_symmetry_4
    _geom_torsion
    _geom_torsion_publ_flag
    O1 Cu1 N1 C1 5_665 . . . 161.5(2) ?
    O1 Cu1 N1 C1 . . . . -18.5(2) ?
    O1 Cu1 N1 C10 5_665 . . . -13.9(2) ?
    O1 Cu1 N1 C10 . . . . 166.1(2) ?
    N1 Cu1 O1 C3 . . . . 21.0(2) ?
    N1 Cu1 O1 C3 5_665 . . . -159.0(2) ?
    C10 N1 C1 C2 . . . . -175.3(2) ?
    Cu1 N1 C1 C2 . . . . 9.1(4) ?
    N1 C1 C2 C3 . . . . 6.3(4) ?
    N1 C1 C2 C7 . . . . -179.0(3) ?
    Cu1 O1 C3 C2 . . . . -13.0(4) ?
    Cu1 O1 C3 C4 . . . . 167.22(18) ?
    C7 C2 C3 O1 . . . . -179.3(2) ?
    C1 C2 C3 O1 . . . . -4.8(4) ?
    C7 C2 C3 C4 . . . . 0.4(4) ?
    C1 C2 C3 C4 . . . . 175.0(2) ?
    C8 O2 C4 C5 . . . . 0.7(4) ?
    C8 O2 C4 C3 . . . . -179.2(2) ?
    O1 C3 C4 O2 . . . . 0.7(4) ?
    C2 C3 C4 O2 . . . . -179.0(2) ?
    O1 C3 C4 C5 . . . . -179.2(2) ?
    C2 C3 C4 C5 . . . . 1.0(4) ?
    O2 C4 C5 C6 . . . . 178.8(3) ?
    C3 C4 C5 C6 . . . . -1.2(4) ?
    C4 C5 C6 C7 . . . . 0.0(5) ?
    C5 C6 C7 C2 . . . . 1.5(5) ?
    C3 C2 C7 C6 . . . . -1.7(4) ?
    C1 C2 C7 C6 . . . . -176.5(3) ?
    C13 N2 C9 C10 . . . . -2.2(5) ?
    C13 N2 C9 Cl1 . . . . 179.7(2) ?
    N2 C9 C10 C11 . . . . 3.2(4) ?
    Cl1 C9 C10 C11 . . . . -178.8(2) ?
    N2 C9 C10 N1 . . . . -176.8(3) ?
    Cl1 C9 C10 N1 . . . . 1.2(4) ?
    C1 N1 C10 C11 . . . . -60.3(3) ?
    Cu1 N1 C10 C11 . . . . 115.4(3) ?
    C1 N1 C10 C9 . . . . 119.7(3) ?
    Cu1 N1 C10 C9 . . . . -64.6(3) ?
    C9 C10 C11 C12 . . . . -2.2(4) ?
    N1 C10 C11 C12 . . . . 177.8(2) ?
    C10 C11 C12 C13 . . . . 0.4(5) ?
    C9 N2 C13 C12 . . . . 0.2(5) ?
    C11 C12 C13 N2 . . . . 0.6(5) ?
