# Supplementary material for: Bis{(E)-2-[(2-chloro-3-pyrid­yl)imino­meth­yl]-6-meth­oxy­phenolato-κ2 N,O 1}copper(II)
Source: Acta Crystallogr Sect E Struct Rep Online. 2010 Dec 18;67(Pt 1):m91. doi: 10.1107/S1600536810052414 (PMC3050418; doi:10.1107/S1600536810052414)
Supplement: Supplementary file 2 [file e-67-00m91-Isup2.hkl]

# 
# h,k,l, Fc-squared, Fo-squared, sigma(Fo-squared) and status flag 
# 
data_I
_shelx_title ' 090717a in C2/c' 
_shelx_refln_list_code          4 
_shelx_F_calc_maximum      330.74 
_exptl_crystal_F_000      1196.00 
_reflns_d_resolution_high  0.8403 
 
loop_ 
 _symmetry_equiv_pos_as_xyz 
 'x, y, z' 
 '-x, y, -z+1/2' 
 'x+1/2, y+1/2, z' 
 '-x+1/2, y+1/2, -z+1/2' 
 '-x, -y, -z' 
 'x, -y, z-1/2' 
 '-x+1/2, -y+1/2, -z' 
 'x+1/2, -y+1/2, z-1/2' 
 
_cell_length_a    21.2424 
_cell_length_b     7.5743 
_cell_length_c    16.1411 
_cell_angle_alpha  90.000 
_cell_angle_beta   97.652 
_cell_angle_gamma  90.000 
 
_shelx_F_squared_multiplier     1.000 
 
loop_ 
 _refln_index_h 
 _refln_index_k 
 _refln_index_l 
 _refln_F_squared_calc 
 _refln_F_squared_meas 
 _refln_F_squared_sigma 
 _refln_observed_status 
   2   0   0    67626.54    62695.45    528.57 o 
   4   0   0     4712.01     4274.89    104.29 o 
   6   0   0      642.72      672.07     67.74 o 
   8   0   0     4792.91     4728.49    100.01 o 
  10   0   0    17304.83    17282.86    518.32 o 
  12   0   0    22347.81    21966.41    261.17 o 
  14   0   0     7528.23     7503.52    162.25 o 
  16   0   0     1088.53      939.80     78.16 o 
  18   0   0       49.15       29.73     53.75 o 
  20   0   0      842.31      980.48    127.46 o 
  22   0   0     1099.80     1237.19    163.12 o 
  24   0   0      681.96      739.82    129.25 o 
   1   1   0    18067.01    18544.27    386.61 o 
   3   1   0     2842.24     3116.33     80.72 o 
   5   1   0     1838.16     2053.68     56.61 o 
   7   1   0       55.44       64.20     24.30 o 
   9   1   0     7347.58     7061.20    100.24 o 
  11   1   0     4651.09     4241.60     87.28 o 
  13   1   0     3642.95     3261.69     74.82 o 
  15   1   0     3368.93     3358.61     82.48 o 
  17   1   0     1160.55     1114.56     72.04 o 
  19   1   0       38.84       47.32     44.88 o 
  21   1   0     1083.69     1200.96    101.47 o 
  23   1   0      923.76     1022.74    101.78 o 
   0   2   0    40643.53    41712.29    405.56 o 
   2   2   0     5588.09     5458.14     99.89 o 
   4   2   0      459.36      395.42     38.79 o 
   6   2   0     3198.14     3028.85     48.12 o 
   8   2   0     8545.94     8757.63     91.17 o 
  10   2   0    15441.84    14934.80    176.00 o 
  12   2   0     5465.01     5161.52     85.55 o 
  14   2   0     5008.04     4743.89    122.41 o 
  16   2   0      829.27      770.64     65.95 o 
  18   2   0      409.98      396.24     54.00 o 
  20   2   0     2455.65     2594.59    127.97 o 
  22   2   0     1127.29     1201.58     88.84 o 
  24   2   0      883.24     1002.44    108.84 o 
   1   3   0     4026.55     4029.46     98.30 o 
   3   3   0     1113.53      928.52     48.38 o 
   5   3   0     4218.35     4189.00    163.37 o 
   7   3   0    10807.84    11660.48    160.49 o 
   9   3   0     4988.21     4432.11    102.73 o 
  11   3   0     7620.60     7369.39    196.38 o 
  13   3   0     3436.20     3271.48    104.75 o 
  15   3   0     1775.42     1787.15     89.23 o 
  17   3   0      771.12      903.73     73.28 o 
  19   3   0     1416.44     1505.35     87.82 o 
  21   3   0     1524.79     1460.43     92.36 o 
  23   3   0      778.79      846.61     81.16 o 
   0   4   0     4049.67     3986.10    153.31 o 
   2   4   0     1604.76     1604.04     59.86 o 
   4   4   0     8534.70     8811.10    183.66 o 
   6   4   0     6201.02     6230.77    132.00 o 
   8   4   0     1967.43     1942.41     77.95 o 
  10   4   0     3725.41     3858.40    110.77 o 
  12   4   0     2902.16     2979.10    102.37 o 
  14   4   0     4276.09     4244.74    127.12 o 
  16   4   0     2101.05     2061.98     85.89 o 
  18   4   0     1256.00     1341.37     88.04 o 
  20   4   0      576.34      515.18     65.53 o 
  22   4   0     1193.12     1204.89     89.84 o 
   1   5   0     5418.46     5513.60    118.35 o 
   3   5   0      615.03      480.62     49.54 o 
   5   5   0      649.44      605.93     52.20 o 
   7   5   0     1461.14     1455.42     86.38 o 
   9   5   0      452.90      410.88     53.22 o 
  11   5   0      600.12      634.08     67.53 o 
  13   5   0      713.66      761.68     73.02 o 
  15   5   0      244.29      271.79     46.77 o 
  17   5   0       15.22       61.02     45.10 o 
  19   5   0      200.72      271.32     62.89 o 
   0   6   0      632.19      680.99    103.40 o 
   2   6   0     5263.39     5216.95    128.49 o 
   4   6   0     2582.07     2547.29     94.75 o 
   6   6   0     2003.81     2072.77     92.66 o 
   8   6   0     2080.19     2014.38     89.87 o 
  10   6   0     1720.09     1798.72     91.55 o 
  12   6   0      115.35      171.73     56.66 o 
  14   6   0      806.17      848.36     80.21 o 
  16   6   0      940.95      900.28     83.04 o 
  18   6   0      322.65      398.60     66.62 o 
   1   7   0     2994.09     2929.90    108.04 o 
   3   7   0      622.91      704.53     62.46 o 
   5   7   0      834.33      842.60     69.27 o 
   7   7   0     1275.85     1432.38    131.30 o 
   9   7   0       85.07       99.90     64.97 o 
  11   7   0      232.37      240.66    101.61 o 
  13   7   0      386.01      486.21     80.21 o 
  15   7   0      866.97      945.78    107.77 o 
   0   8   0      133.50      194.31     91.81 o 
   2   8   0      182.66      240.70     77.99 o 
   4   8   0      446.70      484.00    102.50 o 
   6   8   0     1080.95     1337.02    160.44 o 
   8   8   0      894.09      968.00    147.96 o 
  10   8   0       96.35      210.47     64.18 o 
 -25   1   1       11.39       56.16     63.73 o 
 -23   1   1       61.63       54.32     71.53 o 
 -21   1   1      515.33      560.40     68.19 o 
 -19   1   1     1947.68     1933.67     95.51 o 
 -17   1   1      405.78      400.20     60.58 o 
 -15   1   1       46.23       51.20     38.31 o 
 -13   1   1      391.96      412.38     36.57 o 
 -11   1   1      598.68      652.72     40.51 o 
  -9   1   1        4.38       30.39     24.59 o 
  -7   1   1     4335.02     4639.53     75.01 o 
  -5   1   1     3288.08     3360.01     47.35 o 
  -3   1   1     6860.49     7339.44     54.76 o 
  -1   1   1    43417.50    44922.23    178.64 o 
   1   1   1      284.81      440.44    118.55 o 
   3   1   1      203.46      200.42     30.69 o 
   5   1   1     1584.13     1709.38     53.15 o 
   7   1   1       35.16       49.56     19.69 o 
   9   1   1      617.50      641.69     33.43 o 
  11   1   1    13517.58    14596.13    234.38 o 
  13   1   1      163.81      129.06     36.18 o 
  15   1   1      249.35      228.91     37.49 o 
  17   1   1      456.93      364.94     55.98 o 
  19   1   1      578.09      579.06     86.00 o 
  21   1   1        0.26      -30.35     69.97 o 
  23   1   1        1.45       63.22     57.67 o 
 -24   2   1        3.81       10.49     58.86 o 
 -22   2   1        1.86       25.56     45.37 o 
 -20   2   1       64.60       43.20     43.42 o 
 -18   2   1        0.76       -5.67     39.52 o 
 -16   2   1     1220.88     1231.89     76.08 o 
 -14   2   1      380.69      339.03     46.90 o 
 -12   2   1       12.50       -4.84     26.52 o 
 -10   2   1       62.15       89.15     26.11 o 
  -8   2   1    14636.68    15860.90    244.61 o 
  -6   2   1      434.11      483.96     28.13 o 
  -4   2   1      421.74      439.32     37.82 o 
  -2   2   1     5902.31     6191.14    214.89 o 
   0   2   1     3983.42     4238.49     81.04 o 
   2   2   1     1528.97     1503.93     46.05 o 
   4   2   1     6403.50     6655.39     94.26 o 
   6   2   1      949.44      986.45     50.99 o 
   8   2   1       64.92       16.78     39.35 o 
  10   2   1      729.49      680.81     31.25 o 
  12   2   1      343.65      402.60     52.22 o 
  14   2   1      883.42      945.91     86.31 o 
  16   2   1     1251.88     1236.87     98.70 o 
  18   2   1     3827.19     3723.92    124.90 o 
  20   2   1      119.08      160.64     50.25 o 
  22   2   1      113.20      116.40     49.26 o 
  24   2   1      136.01      147.31     69.30 o 
 -23   3   1       12.21        3.83     44.19 o 
 -21   3   1       73.40      122.95     52.05 o 
 -19   3   1      448.10      449.89     65.18 o 
 -17   3   1     1040.05      967.21     72.45 o 
 -15   3   1       38.60      -25.45     49.33 o 
 -13   3   1      126.14      160.58     38.05 o 
 -11   3   1      350.94      332.67     48.42 o 
  -9   3   1     1046.45     1133.95     51.42 o 
  -7   3   1    11298.02    12166.13    114.89 o 
  -5   3   1     3452.50     3525.64    113.54 o 
  -3   3   1       33.78       27.83     23.63 o 
  -1   3   1      399.56      331.10     41.54 o 
   1   3   1     1042.94     1078.86     57.98 o 
   3   3   1    10012.06    10834.69    208.11 o 
   5   3   1      236.25      267.63     28.37 o 
   7   3   1      787.83      902.43     54.08 o 
   9   3   1      543.58      494.27     59.77 o 
  11   3   1     4491.58     4677.40    117.30 o 
  13   3   1        6.06       25.02     43.90 o 
  15   3   1      379.63      415.79     64.51 o 
  17   3   1      111.10      116.18     61.65 o 
  19   3   1      284.47      303.77     56.22 o 
  21   3   1       73.64      125.59     53.29 o 
  23   3   1      363.39      406.47     66.55 o 
 -22   4   1       31.50      128.25     63.06 o 
 -20   4   1      223.95      209.20     59.12 o 
 -18   4   1      337.56      657.34    234.77 o 
 -16   4   1        9.11       56.68     41.57 o 
 -14   4   1     2388.40     2295.85     84.51 o 
 -12   4   1     3443.86     3290.15     93.75 o 
 -10   4   1      232.01      289.83     47.92 o 
  -8   4   1     2810.91     2797.07     85.70 o 
  -6   4   1       20.71       29.65     30.46 o 
  -4   4   1       19.53       55.76     38.13 o 
  -2   4   1     2733.35     2824.11     76.09 o 
   0   4   1     4438.05     4832.49    209.91 o 
   2   4   1      489.43      570.53     46.46 o 
   4   4   1     4689.24     5054.30    106.01 o 
   6   4   1     3180.92     3515.28     67.80 o 
   8   4   1        4.94       24.65     37.83 o 
  10   4   1      679.59      733.60     61.84 o 
  12   4   1      336.90      346.30     52.74 o 
  14   4   1       16.05        0.64     49.80 o 
  16   4   1        0.09        3.27     48.43 o 
  18   4   1        2.78       55.91     48.11 o 
  20   4   1      119.65      210.54     57.33 o 
  22   4   1      230.85      233.17     56.63 o 
 -19   5   1      214.67      212.70     74.24 o 
 -17   5   1      621.35      640.71     69.88 o 
 -15   5   1     1435.27     1259.59     74.07 o 
 -13   5   1      877.42      826.56     59.04 o 
 -11   5   1        6.27       20.26     43.30 o 
  -9   5   1        2.76      -27.04     43.81 o 
  -7   5   1      480.12      490.11     50.13 o 
  -5   5   1      108.48      138.88     35.67 o 
  -3   5   1       64.37       90.68     30.89 o 
  -1   5   1     1402.11     1278.04     63.05 o 
   1   5   1      464.47      430.55     41.34 o 
   3   5   1      232.68      236.58     41.05 o 
   5   5   1     1073.76     1127.20     66.94 o 
   7   5   1      162.61      171.44     47.90 o 
   9   5   1       20.61       -4.62     37.98 o 
  11   5   1      867.83      948.78     74.24 o 
  13   5   1      469.55      478.39     77.46 o 
  15   5   1      109.13      123.83     52.35 o 
  17   5   1      223.76      237.17     55.72 o 
  19   5   1      126.22      107.04     48.93 o 
 -18   6   1      747.85      673.82    100.21 o 
 -16   6   1      118.16      171.34     73.54 o 
 -14   6   1      225.13      201.00     57.99 o 
 -12   6   1      260.51      238.09     53.14 o 
 -10   6   1        0.03       30.19     45.39 o 
  -8   6   1     1678.38     1628.88     83.30 o 
  -6   6   1     1035.07      995.41     67.21 o 
  -4   6   1     1343.50     1342.89     64.20 o 
  -2   6   1       20.26       61.52     39.43 o 
   0   6   1      953.60      914.63     73.96 o 
   2   6   1      136.61       94.87     41.00 o 
   4   6   1     3152.32     3044.78     90.52 o 
   6   6   1     1382.53     1367.43     80.70 o 
   8   6   1      282.19      364.57     57.67 o 
  10   6   1     1281.95     1290.87     80.97 o 
  12   6   1        9.83      -17.01     50.38 o 
  14   6   1      262.81      206.79     56.52 o 
  16   6   1       76.08       73.98     53.18 o 
  18   6   1        2.30       53.98     51.28 o 
 -15   7   1       17.18       62.23     66.47 o 
 -13   7   1        6.50       79.37     50.59 o 
 -11   7   1       14.43       43.02     51.69 o 
  -9   7   1        4.64       94.59    138.60 o 
  -7   7   1       59.95       92.93     91.36 o 
  -5   7   1      597.83      437.65     93.59 o 
  -3   7   1       82.54       37.70     58.24 o 
  -1   7   1       41.07      151.15     46.30 o 
   1   7   1     2005.61     2033.36     93.67 o 
   3   7   1      113.75       82.51     41.81 o 
   5   7   1        3.75       47.63     46.20 o 
   7   7   1      119.88       69.34     43.08 o 
   9   7   1      364.63      357.14     60.90 o 
  11   7   1      177.21      246.09     59.04 o 
  13   7   1       55.79       58.12     76.21 o 
  15   7   1        1.26       12.48     91.81 o 
 -10   8   1       98.20       46.54     51.16 o 
  -8   8   1      100.63      109.01     68.19 o 
  -6   8   1      509.91      503.14     80.34 o 
  -4   8   1       30.12       75.21     61.22 o 
  -2   8   1      293.61      266.51    104.29 o 
   0   8   1      511.68      507.84     71.19 o 
   2   8   1      103.64       56.02     43.29 o 
   4   8   1       97.16      151.29     64.28 o 
   6   8   1      249.25      201.44     81.11 o 
   8   8   1       14.92       96.27    101.61 o 
  10   8   1      519.05      385.95    116.77 o 
 -24   0   2       55.65      156.88    108.74 o 
 -22   0   2      122.46      254.03    108.74 o 
 -20   0   2      414.75      338.71     90.92 o 
 -18   0   2     6534.66     6557.85    178.31 o 
 -16   0   2     1894.94     1881.75     99.85 o 
 -14   0   2     1693.70     1644.25     87.56 o 
 -12   0   2       65.56       41.37     43.52 o 
 -10   0   2    10432.72    10052.14    162.44 o 
  -8   0   2    25561.34    25730.70    488.01 o 
  -6   0   2    69642.20    71521.01    428.26 o 
  -4   0   2    16634.21    17604.92    155.78 o 
  -2   0   2    18258.86    18881.75    147.90 o 
   0   0   2    27927.74    29272.89    378.53 o 
   2   0   2     2183.60     2277.76     39.15 o 
   4   0   2    98770.70    94021.00    510.52 o 
   6   0   2    38446.45    37795.72    431.41 o 
   8   0   2       41.82       65.96     50.81 o 
  10   0   2     5031.23     5637.76    192.53 o 
  12   0   2     5093.77     5095.82    200.55 o 
  14   0   2    10241.56    10259.38    310.19 o 
  16   0   2     5827.42     5719.18    180.05 o 
  18   0   2     1426.54     1423.48    147.07 o 
  20   0   2      911.62      922.54    147.07 o 
  22   0   2      149.96      238.88    119.44 o 
  24   0   2      740.82      735.36    131.03 o 
 -25   1   2       27.62       87.53     70.26 o 
 -23   1   2      424.21      399.77     71.21 o 
 -21   1   2      135.97      202.29     56.37 o 
 -19   1   2      943.80     1047.49     78.05 o 
 -17   1   2     5467.95     5704.91    141.93 o 
 -15   1   2      231.46      275.34     53.53 o 
 -13   1   2      479.63      486.35     41.96 o 
 -11   1   2     7740.89     7884.08    106.23 o 
  -9   1   2    20119.75    20354.00    157.97 o 
  -7   1   2     7283.24     7015.30     83.32 o 
  -5   1   2     1466.27     1242.20     37.01 o 
  -3   1   2    41795.12    41866.36    502.40 o 
  -1   1   2    30750.45    31700.47    763.44 o 
   1   1   2      219.52      241.20     29.57 o 
   3   1   2    32025.24    32458.79    535.33 o 
   5   1   2       36.08       72.36     35.38 o 
   7   1   2     7892.25     7557.37    166.73 o 
   9   1   2      721.21      611.31     50.11 o 
  11   1   2      762.90      600.23     60.80 o 
  13   1   2     3377.18     3556.53     91.20 o 
  15   1   2     6005.11     6102.45    179.63 o 
  17   1   2     2052.76     1796.81    115.55 o 
  19   1   2     1449.02     1402.05     81.01 o 
  21   1   2      302.64      317.93     75.39 o 
  23   1   2      891.41     1063.77    113.65 o 
 -24   2   2      261.56      302.80     74.43 o 
 -22   2   2     2512.19     2450.21    112.55 o 
 -20   2   2     3747.32     3641.02    126.91 o 
 -18   2   2     3861.00     3869.52    123.05 o 
 -16   2   2     4567.87     4536.38    174.24 o 
 -14   2   2        9.81      -11.39     30.57 o 
 -12   2   2      274.01      245.96     38.34 o 
 -10   2   2    12182.36    12351.34    182.30 o 
  -8   2   2    35831.13    36745.26    211.93 o 
  -6   2   2    20045.34    19200.01    170.20 o 
  -4   2   2     1196.96     1120.96     30.05 o 
  -2   2   2       68.43       38.94     20.63 o 
   0   2   2     1636.54     1629.62     42.95 o 
   2   2   2    14914.75    14603.47    213.44 o 
   4   2   2    28981.57    29183.06    377.08 o 
   6   2   2    15129.04    14853.67    161.90 o 
   8   2   2      729.10      674.51     60.56 o 
  10   2   2      102.10       99.40     20.96 o 
  12   2   2     1702.61     1688.69     77.46 o 
  14   2   2    11898.69    11812.04    201.43 o 
  16   2   2      358.96      473.61     72.45 o 
  18   2   2      575.36      528.10     80.33 o 
  20   2   2      399.29      354.81     60.24 o 
  22   2   2        9.81      -37.81     71.82 o 
 -23   3   2      733.80      727.78     73.99 o 
 -21   3   2      888.58      981.66     81.01 o 
 -19   3   2      936.06      958.11     76.33 o 
 -17   3   2     1211.80     1247.02     79.41 o 
 -15   3   2       16.06       14.24     44.88 o 
 -13   3   2      177.11      118.22     46.32 o 
 -11   3   2     1072.40     1098.68     42.38 o 
  -9   3   2     5475.25     5195.36     74.45 o 
  -7   3   2    15098.33    15012.45    209.68 o 
  -5   3   2       93.96       46.91     19.19 o 
  -3   3   2     2071.69     2445.47     52.09 o 
  -1   3   2     1547.28     1915.28     54.40 o 
   1   3   2     1958.91     1839.38     88.53 o 
   3   3   2    32380.52    33706.66    465.60 o 
   5   3   2    33341.25    36018.59    355.92 o 
   7   3   2    10427.10    11053.22    156.72 o 
   9   3   2     2656.43     2670.69     88.68 o 
  11   3   2     6006.00     5955.16    170.99 o 
  13   3   2     8051.35     7996.67    163.00 o 
  15   3   2     1844.08     1841.55     92.89 o 
  17   3   2     1237.78     1217.68     97.67 o 
  19   3   2     1523.73     1617.59    176.49 o 
  21   3   2      822.72      844.11     78.90 o 
  23   3   2      682.80      833.28     79.15 o 
 -22   4   2      900.05     1011.33    111.79 o 
 -20   4   2      835.21      964.25     99.80 o 
 -18   4   2     1011.97     1004.78     79.85 o 
 -16   4   2      471.68      532.97     59.93 o 
 -14   4   2      840.30      912.47     66.77 o 
 -12   4   2     2701.47     2704.86     85.06 o 
 -10   4   2     8542.03     8592.81    132.07 o 
  -8   4   2     7279.56     7425.58    129.94 o 
  -6   4   2     4824.09     4565.07     85.89 o 
  -4   4   2     1055.35      966.69     44.12 o 
  -2   4   2     1491.97     1627.01     50.99 o 
   0   4   2     1841.79     1840.39     75.90 o 
   2   4   2     3339.83     3053.16     67.26 o 
   4   4   2    17908.99    18598.95    159.26 o 
   6   4   2     3200.29     3203.66     94.85 o 
   8   4   2     2830.46     2756.44    110.84 o 
  10   4   2     1568.50     1612.55     83.60 o 
  12   4   2     1267.73     1251.63     78.87 o 
  14   4   2      531.22      578.45     71.13 o 
  16   4   2      963.59      977.92     82.97 o 
  18   4   2      856.46      892.64     79.17 o 
  20   4   2      771.74      900.30     81.70 o 
 -21   5   2      404.63      495.46     88.51 o 
 -19   5   2      413.10      393.08     78.11 o 
 -17   5   2      888.14     1001.65    102.08 o 
 -15   5   2      983.62     1088.47     80.97 o 
 -13   5   2      596.16      630.38     57.17 o 
 -11   5   2      237.24      276.11     44.77 o 
  -9   5   2      484.98      526.99     49.23 o 
  -7   5   2     3473.78     3702.73     90.03 o 
  -5   5   2     1842.89     1865.28     65.34 o 
  -3   5   2     2010.09     1930.27     63.31 o 
  -1   5   2     2913.71     2912.67     73.50 o 
   1   5   2     3069.94     3014.72     76.26 o 
   3   5   2     1868.23     1923.71     61.04 o 
   5   5   2     3739.72     3743.24    105.81 o 
   7   5   2     1585.56     1595.69     80.19 o 
   9   5   2      398.12      401.13     56.93 o 
  11   5   2     1316.42     1394.95    113.66 o 
  13   5   2     3475.16     3457.66    125.54 o 
  15   5   2      729.69      719.33     73.11 o 
  17   5   2      444.80      495.45     74.09 o 
  19   5   2      512.34      635.86     78.32 o 
 -18   6   2      207.55      223.61     65.23 o 
 -16   6   2     2043.79     2192.07    143.11 o 
 -14   6   2      942.46     1019.70     95.99 o 
 -12   6   2     1477.28     1413.45    108.21 o 
 -10   6   2      882.19      758.60     79.41 o 
  -8   6   2      495.14      456.62     66.49 o 
  -6   6   2      183.00      198.22     40.18 o 
  -4   6   2    11076.99    11077.80    155.13 o 
  -2   6   2     9318.99     9270.08    190.41 o 
   0   6   2     3654.79     3931.67     96.89 o 
   2   6   2     1030.78      970.15     66.30 o 
   4   6   2       40.39      119.58     43.88 o 
   6   6   2       41.39       38.05     42.82 o 
   8   6   2      739.10      857.63     68.69 o 
  10   6   2     1293.48     1319.81     78.56 o 
  12   6   2      367.03      484.32     64.21 o 
  14   6   2      798.78      719.02     78.36 o 
  16   6   2      112.32      207.77     66.00 o 
  18   6   2      345.16      353.83     68.02 o 
 -15   7   2      514.18      567.26     88.66 o 
 -13   7   2      744.20      772.73     92.76 o 
 -11   7   2      806.79      706.07     89.29 o 
  -9   7   2      219.40      277.08     65.11 o 
  -7   7   2      311.27      253.86     67.44 o 
  -5   7   2       97.19      116.81     46.57 o 
  -3   7   2     1930.86     1959.74    116.97 o 
  -1   7   2     3597.13     3762.00    119.58 o 
   1   7   2     1116.54     1197.10     75.76 o 
   3   7   2       55.89       -0.90     30.69 o 
   5   7   2     1346.41     1336.62     80.32 o 
   7   7   2     1250.25     1353.63     84.90 o 
   9   7   2      869.82      969.09     74.62 o 
  11   7   2      320.57      420.67     62.76 o 
  13   7   2      281.21      217.11     54.25 o 
  15   7   2      184.08      160.06     61.96 o 
 -10   8   2      226.38      346.84     80.20 o 
  -8   8   2       36.94       58.44     54.82 o 
  -6   8   2       42.73      116.15     62.16 o 
  -4   8   2      506.54      611.43     84.11 o 
  -2   8   2     1310.19     1366.79    107.74 o 
   0   8   2      691.34      787.94     82.10 o 
   2   8   2       40.50       63.05     59.44 o 
   4   8   2      138.25      189.41     99.39 o 
   6   8   2      427.39      430.63     64.80 o 
   8   8   2      849.16      911.06     81.12 o 
  10   8   2      563.81      533.02    129.25 o 
 -25   1   3       12.93       80.33     60.80 o 
 -23   1   3       83.12       70.15     58.01 o 
 -21   1   3      177.36      423.08    247.00 o 
 -19   1   3       13.64       31.58     45.46 o 
 -17   1   3      404.39      495.67     54.19 o 
 -15   1   3      150.28      147.53     39.89 o 
 -13   1   3      535.09      465.38     41.72 o 
 -11   1   3      335.87      417.33     36.89 o 
  -9   1   3     1081.22     1075.87     43.68 o 
  -7   1   3     3786.67     3996.04     84.40 o 
  -5   1   3      724.04      665.17     30.82 o 
  -3   1   3    26395.15    28063.05    700.85 o 
  -1   1   3      142.83      190.68     41.37 o 
   1   1   3     1289.12     1211.37     41.86 o 
   3   1   3     2926.53     3073.85     45.27 o 
   5   1   3     2802.72     3080.97     52.27 o 
   7   1   3     1542.10     1606.04     61.27 o 
   9   1   3      290.79      368.38     41.68 o 
  11   1   3      463.87      450.43     57.09 o 
  13   1   3        6.15       18.53     55.71 o 
  15   1   3        2.97      -36.50     69.19 o 
  17   1   3      646.48      779.83     99.56 o 
  19   1   3       22.14       32.73     59.90 o 
  21   1   3      236.87      283.24     68.56 o 
  23   1   3      210.07      195.80     82.58 o 
 -24   2   3        6.05      -52.76     39.54 o 
 -22   2   3      117.69      158.64     53.37 o 
 -20   2   3      267.12      202.64     49.33 o 
 -18   2   3      471.14      449.10     57.02 o 
 -16   2   3     3112.17     3058.78    107.05 o 
 -14   2   3     5433.33     5382.50    100.69 o 
 -12   2   3      561.04      591.24     42.19 o 
 -10   2   3     1172.83     1321.25     48.38 o 
  -8   2   3     1204.36     1282.14     44.05 o 
  -6   2   3      778.89      784.07     29.47 o 
  -4   2   3       53.43       65.82     19.00 o 
  -2   2   3      509.25      522.87     21.54 o 
   0   2   3      512.70      564.09     27.47 o 
   2   2   3       61.71       60.81     19.87 o 
   4   2   3        2.06      -57.05     53.48 o 
   6   2   3        0.01       33.23     22.64 o 
   8   2   3      538.51      561.15     47.14 o 
  10   2   3      139.53      173.47     38.25 o 
  12   2   3      120.97      107.27     44.68 o 
  14   2   3      382.51      384.52     62.12 o 
  16   2   3     2140.05     2025.28    122.67 o 
  18   2   3      391.13      334.05     73.24 o 
  20   2   3       51.07       81.81     63.07 o 
  22   2   3        1.09        1.52     89.58 o 
 -23   3   3       30.40       70.60     70.29 o 
 -21   3   3       76.59       85.00     55.70 o 
 -19   3   3      147.55      147.46     50.44 o 
 -17   3   3       37.11        0.28     42.46 o 
 -15   3   3      158.05      192.94     54.59 o 
 -13   3   3     1584.45     1569.05     79.48 o 
 -11   3   3       24.15       22.28     28.60 o 
  -9   3   3     2866.90     3022.47     59.31 o 
  -7   3   3     2243.49     2430.39     51.51 o 
  -5   3   3       36.26      326.42     24.47 o 
  -3   3   3     1070.92     1054.38     32.61 o 
  -1   3   3      196.97      186.56     28.26 o 
   1   3   3       91.39      106.00     23.30 o 
   3   3   3       73.41      124.19     24.57 o 
   5   3   3     1720.71     1926.74     48.31 o 
   7   3   3     7194.29     7701.97    159.01 o 
   9   3   3     1396.69     1351.43     70.21 o 
  11   3   3      347.71      371.12     51.50 o 
  13   3   3     2078.98     2031.78    102.83 o 
  15   3   3      311.27      340.56     58.47 o 
  17   3   3        7.17       40.80     50.54 o 
  19   3   3      353.21      417.82     97.16 o 
  21   3   3        0.27       33.93     40.34 o 
 -22   4   3       19.17       -4.10     56.36 o 
 -20   4   3       56.26       93.55     62.05 o 
 -18   4   3        1.04       13.88     54.10 o 
 -16   4   3       93.56       59.76     54.69 o 
 -14   4   3      828.94      780.38     80.89 o 
 -12   4   3      500.43      493.22     66.37 o 
 -10   4   3      774.63      784.83     51.83 o 
  -8   4   3     1387.40     1301.67     46.68 o 
  -6   4   3       99.67       89.71     25.43 o 
  -4   4   3    14947.55    15578.85    213.70 o 
  -2   4   3     5647.73     5823.36    153.49 o 
   0   4   3      265.83      293.00     33.81 o 
   2   4   3     6782.06     6968.87    123.89 o 
   4   4   3     6435.86     6619.64    140.89 o 
   6   4   3      119.51      113.98     52.97 o 
   8   4   3       51.02       20.97     41.26 o 
  10   4   3     1635.51     1572.44     88.00 o 
  12   4   3       31.99       64.19     49.61 o 
  14   4   3     3451.57     3383.38    121.58 o 
  16   4   3      718.29      629.08     71.06 o 
  18   4   3      161.77      109.25     50.42 o 
  20   4   3       25.04       89.31     74.31 o 
 -21   5   3       10.24       62.83     65.52 o 
 -19   5   3        0.16        5.08     58.84 o 
 -17   5   3        3.04      130.71     69.28 o 
 -15   5   3       62.95       76.25     67.73 o 
 -13   5   3      253.67      218.42     65.32 o 
 -11   5   3      508.57      418.20     56.17 o 
  -9   5   3     2171.53     2199.80     96.42 o 
  -7   5   3      191.69      193.12     35.25 o 
  -5   5   3     5836.53     5641.02    100.57 o 
  -3   5   3     2303.76     2239.23     65.70 o 
  -1   5   3      620.42      565.72     40.82 o 
   1   5   3     1439.16     1238.07     53.25 o 
   3   5   3     2022.11     1976.57     62.89 o 
   5   5   3     1117.91     1133.83     68.07 o 
   7   5   3      333.40      352.25     51.59 o 
   9   5   3      499.77      531.91     57.89 o 
  11   5   3      242.67      238.09     54.35 o 
  13   5   3      123.31      144.42     52.71 o 
  15   5   3     1630.65     1569.65     98.80 o 
  17   5   3      218.07      218.24     66.50 o 
  19   5   3       97.53       95.84     53.27 o 
 -18   6   3        2.22      -61.91     45.69 o 
 -16   6   3       20.72       64.21     59.99 o 
 -14   6   3     1444.10     1423.03    113.93 o 
 -12   6   3      326.78      223.03     72.28 o 
 -10   6   3       94.37      195.28     67.75 o 
  -8   6   3     1762.96     1702.12    142.62 o 
  -6   6   3      132.17      124.15     54.54 o 
  -4   6   3     5825.06     5581.37    236.21 o 
  -2   6   3     1973.27     1963.51     84.85 o 
   0   6   3       63.33       42.07     34.93 o 
   2   6   3      171.34      102.58     41.77 o 
   4   6   3      124.07      226.49     52.02 o 
   6   6   3      870.56      804.05     79.64 o 
   8   6   3     1235.15     1147.82     75.94 o 
  10   6   3      732.58      745.12     67.02 o 
  12   6   3        2.04      -72.46     48.31 o 
  14   6   3      688.34      607.55     68.86 o 
  16   6   3       17.83        3.52     45.76 o 
 -15   7   3      387.00      515.41     91.69 o 
 -13   7   3      134.57      144.43     90.03 o 
 -11   7   3        0.04      -40.79     48.28 o 
  -9   7   3      100.96      157.01     68.12 o 
  -7   7   3       73.02       83.62     52.91 o 
  -5   7   3      242.05      206.21     59.09 o 
  -3   7   3       41.72       -3.19     39.72 o 
  -1   7   3      814.11      681.60     81.31 o 
   1   7   3      487.09      517.91     77.25 o 
   3   7   3        0.58      -11.85     28.73 o 
   5   7   3       81.79      117.80     49.16 o 
   7   7   3      356.01      256.48     56.96 o 
   9   7   3      148.98      108.41     49.69 o 
  11   7   3       46.62       47.21     53.78 o 
  13   7   3      156.47      153.01     60.88 o 
 -10   8   3       27.55       19.11     55.68 o 
  -8   8   3      142.30      105.14     58.32 o 
  -6   8   3        3.80       22.52     52.84 o 
  -4   8   3      163.94      206.79    103.40 o 
  -2   8   3       40.37       76.86     45.15 o 
   0   8   3        3.26      -22.81     47.97 o 
   2   8   3        0.67       -9.62     48.63 o 
   4   8   3      228.17      335.11     73.86 o 
   6   8   3      110.80      103.27     61.30 o 
   8   8   3       15.75       83.73    112.76 o 
  10   8   3       26.07       35.69     55.47 o 
 -24   0   4      148.21      178.27    101.61 o 
 -22   0   4      535.97      439.43     96.27 o 
 -20   0   4     1806.25     1898.43    198.32 o 
 -18   0   4     3039.13     3213.34    132.35 o 
 -16   0   4     7151.66     7365.80    185.19 o 
 -14   0   4    10659.65    10441.33    203.84 o 
 -12   0   4      770.40      579.36     56.93 o 
 -10   0   4     1817.05     2006.70     77.68 o 
  -8   0   4      196.55      231.18     37.92 o 
  -6   0   4    20137.06    19830.95    207.24 o 
  -4   0   4    40914.87    40166.27    490.69 o 
  -2   0   4    51234.00    52537.46    747.39 o 
   0   0   4    48028.25    50693.38    256.02 o 
   2   0   4    92050.70    93432.82    413.20 o 
   4   0   4     9860.94    10992.78    115.09 o 
   6   0   4    18467.80    17597.74    163.69 o 
   8   0   4      299.34       72.15     54.49 o 
  10   0   4     3561.21     3537.75    175.60 o 
  12   0   4      922.41      942.15    119.44 o 
  14   0   4      893.46      972.46    134.59 o 
  16   0   4     1972.89     2261.34    174.70 o 
  18   0   4     2658.62     3007.40    205.01 o 
  20   0   4      705.19      689.01    123.01 o 
  22   0   4      291.44      137.27     89.13 o 
 -25   1   4      285.01      346.10     83.50 o 
 -23   1   4       53.11       71.61     66.12 o 
 -21   1   4      127.01      114.03     48.77 o 
 -19   1   4     3851.30     4071.79    128.16 o 
 -17   1   4     6313.62     6289.25    124.04 o 
 -15   1   4     4329.25     4395.02     99.28 o 
 -13   1   4     2447.13     2438.20     71.89 o 
 -11   1   4     3262.00     3455.30     76.19 o 
  -9   1   4     3138.51     3233.94     72.60 o 
  -7   1   4     6871.73     6951.20     87.11 o 
  -5   1   4    28759.69    28443.14    562.52 o 
  -3   1   4   109390.52   107576.64   1081.18 o 
  -1   1   4      508.09      613.53     34.74 o 
   1   1   4    22074.39    21514.37    277.84 o 
   3   1   4    20862.78    20905.79    248.76 o 
   5   1   4    14490.07    14372.29    120.86 o 
   7   1   4    13676.57    12956.91    184.11 o 
   9   1   4     5515.33     4933.49    108.65 o 
  11   1   4     5869.15     5897.05    131.20 o 
  13   1   4     3297.05     3489.14    133.91 o 
  15   1   4     2382.81     2481.30    133.51 o 
  17   1   4     4037.75     4018.02    163.92 o 
  19   1   4      956.92      960.28     99.24 o 
  21   1   4      914.15      944.57    110.60 o 
  23   1   4      522.99      404.50     79.86 o 
 -24   2   4      419.98      519.15     89.10 o 
 -22   2   4      204.64      249.74     92.06 o 
 -20   2   4      129.12      196.85     51.93 o 
 -18   2   4     2094.03     2127.79     98.48 o 
 -16   2   4     5311.43     5369.35    137.21 o 
 -14   2   4     6100.03     6070.60    110.90 o 
 -12   2   4     2905.62     2870.31     73.23 o 
 -10   2   4     1108.05     1122.82     49.66 o 
  -8   2   4      162.98      145.08     27.42 o 
  -6   2   4     4757.81     4474.03     66.75 o 
  -4   2   4    37578.24    38715.30    434.85 o 
  -2   2   4     6059.23     5934.62     96.62 o 
   0   2   4     7572.30     7491.71    132.90 o 
   2   2   4      137.18      100.61     22.55 o 
   4   2   4     8085.17     8425.26    145.17 o 
   6   2   4    17114.88    17538.12    139.85 o 
   8   2   4    11622.87    11384.92    163.58 o 
  10   2   4     2571.41     2585.70    119.94 o 
  12   2   4     1459.76     1243.70     76.70 o 
  14   2   4      159.11      183.26     70.05 o 
  16   2   4       99.21      149.48     76.51 o 
  18   2   4     4508.90     4428.28    183.17 o 
  20   2   4     1121.58     1123.96    112.77 o 
  22   2   4      466.55      497.46     94.84 o 
 -23   3   4      697.47      820.84    102.53 o 
 -21   3   4      284.07      332.19     79.68 o 
 -19   3   4      344.56      462.27     77.45 o 
 -17   3   4      229.75      354.05     66.43 o 
 -15   3   4      399.78      405.49     52.95 o 
 -13   3   4     3315.36     3460.75    152.61 o 
 -11   3   4      886.38      873.30     46.97 o 
  -9   3   4     1762.65     1619.96     53.48 o 
  -7   3   4     2099.88     1822.66     44.61 o 
  -5   3   4     4067.76     3806.39     62.80 o 
  -3   3   4     9532.27     8948.77     95.02 o 
  -1   3   4      966.48      832.81     35.38 o 
   1   3   4     3157.02     3202.89     63.69 o 
   3   3   4     7285.96     7426.69    139.20 o 
   5   3   4    10199.83    10105.14    137.27 o 
   7   3   4    12204.45    11860.30    169.64 o 
   9   3   4     6708.92     6448.49    154.53 o 
  11   3   4     4622.41     4656.36    125.20 o 
  13   3   4      140.63      179.75     61.76 o 
  15   3   4       40.35       50.23     59.27 o 
  17   3   4     1890.83     1852.39     97.92 o 
  19   3   4      864.40      863.19     97.83 o 
  21   3   4      581.70      589.31     96.91 o 
 -22   4   4      158.36      209.25     71.32 o 
 -20   4   4      423.72      401.72     78.44 o 
 -18   4   4      328.85      356.17     68.39 o 
 -16   4   4      358.10      317.97     70.92 o 
 -14   4   4      293.23      325.28     63.32 o 
 -12   4   4      103.67       54.37     93.59 o 
 -10   4   4     1285.19     1101.68     63.64 o 
  -8   4   4     2940.27     2956.95     62.53 o 
  -6   4   4     4504.90     4397.58     70.13 o 
  -4   4   4     3325.16     3167.27     57.83 o 
  -2   4   4     1881.46     1739.06     53.13 o 
   0   4   4      221.12      131.48     30.04 o 
   2   4   4     7585.31     7656.82    106.60 o 
   4   4   4     6118.69     6052.12     95.41 o 
   6   4   4      982.20      749.07     60.32 o 
   8   4   4     3705.62     3663.93    110.62 o 
  10   4   4     5508.58     5322.54    155.75 o 
  12   4   4     1104.24     1064.65     78.55 o 
  14   4   4       20.84       13.23     48.91 o 
  16   4   4      347.31      399.40     69.66 o 
  18   4   4      139.77      105.40     53.39 o 
  20   4   4      656.29      707.72     96.43 o 
 -19   5   4      650.24      611.40     90.45 o 
 -17   5   4     1259.49     1351.60    115.87 o 
 -15   5   4     2034.70     2284.37    139.55 o 
 -13   5   4     3469.83     3211.70    176.04 o 
 -11   5   4     1803.46     1873.09    116.28 o 
  -9   5   4     1570.38     1491.96     98.30 o 
  -7   5   4     2773.53     2617.89    122.34 o 
  -5   5   4     4713.79     4642.12    150.60 o 
  -3   5   4     4300.01     4399.86     85.52 o 
  -1   5   4     5597.58     5833.97    158.08 o 
   1   5   4     2207.46     2279.18     69.49 o 
   3   5   4     1923.24     1882.99     93.02 o 
   5   5   4     2322.89     2448.56     92.90 o 
   7   5   4     3497.13     3418.40    111.37 o 
   9   5   4      894.03      920.41     72.16 o 
  11   5   4     3295.22     3453.55    152.62 o 
  13   5   4     1497.58     1579.32     96.23 o 
  15   5   4     1094.48     1166.59     91.02 o 
  17   5   4     1425.09     1474.22    100.41 o 
  19   5   4     1516.23     1557.61    106.13 o 
 -18   6   4      921.55     1018.26    115.50 o 
 -16   6   4      403.04      507.15     94.48 o 
 -14   6   4      227.97      252.43     68.39 o 
 -12   6   4      859.08      874.93     91.43 o 
 -10   6   4     1989.41     1830.47    116.72 o 
  -8   6   4      227.39      326.34     65.22 o 
  -6   6   4      204.61      314.84     62.99 o 
  -4   6   4     2459.16     2409.09    116.76 o 
  -2   6   4      198.84      216.52     62.82 o 
   0   6   4     1485.67     1573.06     65.23 o 
   2   6   4     2377.68     2148.93     88.12 o 
   4   6   4     1167.02     1211.89     74.11 o 
   6   6   4       26.89      119.84     54.93 o 
   8   6   4       55.66       69.24     47.61 o 
  10   6   4        8.35       73.62     46.40 o 
  12   6   4      726.40      789.09     75.06 o 
  14   6   4     1059.70     1093.83     90.50 o 
  16   6   4      768.45      828.02     87.81 o 
 -15   7   4       91.89      151.24     69.51 o 
 -13   7   4      291.86      323.85     76.62 o 
 -11   7   4      352.89      380.08     73.87 o 
  -9   7   4     1131.91     1052.44    106.52 o 
  -7   7   4      788.81      734.65     89.34 o 
  -5   7   4      582.75      593.31     77.19 o 
  -3   7   4      421.25      481.36     69.30 o 
  -1   7   4     1359.84     1396.90    103.01 o 
   1   7   4      104.42      112.27     53.75 o 
   3   7   4      385.59      424.37     55.35 o 
   5   7   4      651.68      674.07     82.73 o 
   7   7   4       85.48      131.35     48.21 o 
   9   7   4      178.04      231.52     52.08 o 
  11   7   4      810.56      863.21     79.21 o 
  13   7   4      811.27      862.76     80.35 o 
 -10   8   4     1289.11     1513.35    123.75 o 
  -8   8   4      614.54      703.13     90.36 o 
  -6   8   4       76.22       89.86     64.72 o 
  -4   8   4       38.92       79.33     70.42 o 
  -2   8   4      425.52      416.80     72.59 o 
   0   8   4      292.93      324.41     68.51 o 
   2   8   4      871.13      951.96    138.16 o 
   4   8   4      923.34      968.57    130.58 o 
   6   8   4      247.23      203.26     78.03 o 
   8   8   4       97.31       54.22     55.90 o 
 -23   1   5       62.50      144.51     67.36 o 
 -21   1   5        0.54      -25.13     42.08 o 
 -19   1   5     1413.67     1483.63     84.65 o 
 -17   1   5       89.98       85.38     42.44 o 
 -15   1   5       59.36      129.58     39.67 o 
 -13   1   5      375.43      347.99     43.29 o 
 -11   1   5     2407.81     2498.00     67.66 o 
  -9   1   5     1286.24     1347.53     48.50 o 
  -7   1   5      820.01      816.19     36.87 o 
  -5   1   5    18611.63    19603.78    136.01 o 
  -3   1   5    11554.72    12042.81    132.31 o 
  -1   1   5    17348.24    17704.24    114.15 o 
   1   1   5     9884.43    10462.74     77.58 o 
   3   1   5     1397.06     1448.58     38.49 o 
   5   1   5      840.30      916.70     34.61 o 
   7   1   5      183.39      176.33     29.30 o 
   9   1   5      576.79      555.99     49.39 o 
  11   1   5      638.76      661.48     62.13 o 
  13   1   5      543.70      546.27     63.31 o 
  15   1   5      920.11      845.56     92.67 o 
  17   1   5       27.10       23.12     58.79 o 
  19   1   5       60.74       16.11     70.46 o 
  21   1   5       29.91       24.33     57.61 o 
  23   1   5       19.87      -93.36     68.75 o 
 -24   2   5      117.74       95.06     64.18 o 
 -22   2   5      148.28      151.81     64.23 o 
 -20   2   5       18.21      -14.02     48.43 o 
 -18   2   5      952.55      922.61     72.43 o 
 -16   2   5      113.03      136.79     52.73 o 
 -14   2   5        9.58       69.70     38.20 o 
 -12   2   5      159.23      162.00     43.67 o 
 -10   2   5     4960.70     4899.98     86.87 o 
  -8   2   5     2619.27     2692.36     82.47 o 
  -6   2   5    12948.13    13456.09    283.04 o 
  -4   2   5     7745.51     8074.67    159.05 o 
  -2   2   5     2688.29     2642.81     69.91 o 
   0   2   5     5606.41     5829.91     81.88 o 
   2   2   5     3774.59     3754.00     58.85 o 
   4   2   5      273.06      276.27     28.96 o 
   6   2   5      327.05      350.29     27.19 o 
   8   2   5     2191.89     2144.58     54.44 o 
  10   2   5      217.84      233.29     49.83 o 
  12   2   5      150.51      155.90     52.28 o 
  14   2   5      494.71      490.74     63.05 o 
  16   2   5      163.77      124.62     76.88 o 
  18   2   5      122.42      171.68     68.12 o 
  20   2   5      579.70      473.71     84.52 o 
  22   2   5       19.09       44.28     63.93 o 
 -23   3   5       18.09        8.63     50.87 o 
 -21   3   5      285.47      288.12    157.32 o 
 -19   3   5        1.59       51.32     54.78 o 
 -17   3   5      335.87      305.58     66.56 o 
 -15   3   5      918.26      815.46     86.42 o 
 -13   3   5       18.63        5.13     39.25 o 
 -11   3   5     1749.87     1779.33     61.49 o 
  -9   3   5      214.82      199.43     30.68 o 
  -7   3   5       83.66       84.85     24.74 o 
  -5   3   5     4876.94     4967.11     60.04 o 
  -3   3   5     4064.21     4255.95     49.91 o 
  -1   3   5      480.16      609.76     37.05 o 
   1   3   5     5115.52     5765.68    149.52 o 
   3   3   5     1068.77     1151.31     45.19 o 
   5   3   5     1413.01     1436.09     62.54 o 
   7   3   5       78.61      117.19     40.82 o 
   9   3   5     1657.26     1687.90    126.13 o 
  11   3   5       87.95       76.73     42.74 o 
  13   3   5     1332.97     1236.31     84.44 o 
  15   3   5      142.68      120.98     54.96 o 
  17   3   5      818.43      719.08     72.88 o 
  19   3   5        3.34       54.62     57.19 o 
  21   3   5       11.40       -1.65     71.92 o 
 -22   4   5      261.85      263.88     75.62 o 
 -20   4   5       79.82      128.25     73.35 o 
 -18   4   5      456.03      380.72     70.56 o 
 -16   4   5       61.37       64.47     57.57 o 
 -14   4   5       93.54       99.16     67.40 o 
 -12   4   5      839.89      879.70     81.30 o 
 -10   4   5     3161.50     2974.27    113.06 o 
  -8   4   5      114.44      155.48     40.01 o 
  -6   4   5        1.43       28.22     27.25 o 
  -4   4   5        4.43       18.34     21.43 o 
  -2   4   5      910.34      929.95     34.36 o 
   0   4   5     2540.06     2571.99     72.65 o 
   2   4   5       57.05      122.41     31.66 o 
   4   4   5      102.07      106.82     31.68 o 
   6   4   5      916.34      960.99     63.70 o 
   8   4   5     2433.77     2316.21     92.59 o 
  10   4   5      546.09      512.86     66.98 o 
  12   4   5       85.44       95.57     56.94 o 
  14   4   5       30.89       34.64     45.39 o 
  16   4   5      149.10      135.14     55.44 o 
  18   4   5       68.47       83.47     77.39 o 
  20   4   5      151.42       47.78     53.33 o 
 -19   5   5        2.22       17.13     59.51 o 
 -17   5   5      474.50      469.38     76.26 o 
 -15   5   5        0.25       29.88     63.97 o 
 -13   5   5      370.79      407.17     79.08 o 
 -11   5   5      492.11      430.10     67.12 o 
  -9   5   5      431.64      365.20     63.84 o 
  -7   5   5      846.85      774.62     62.72 o 
  -5   5   5      146.33       82.88     56.15 o 
  -3   5   5        1.04       -7.47     52.79 o 
  -1   5   5     1292.61     1267.67     66.01 o 
   1   5   5       20.21       19.49     31.50 o 
   3   5   5       26.93       -4.51     27.83 o 
   5   5   5      560.34      523.53     59.51 o 
   7   5   5      319.41      366.97     53.84 o 
   9   5   5        0.70       21.38     41.60 o 
  11   5   5       11.86       39.73     41.94 o 
  13   5   5       58.25       68.41     49.33 o 
  15   5   5       17.65       57.30     46.32 o 
  17   5   5       63.32       40.96     50.00 o 
 -18   6   5      149.97      274.75     75.76 o 
 -16   6   5      223.49      176.70     69.28 o 
 -14   6   5        0.95       51.71     75.32 o 
 -12   6   5      184.00      188.21     58.93 o 
 -10   6   5      865.82      943.19     94.84 o 
  -8   6   5       71.32      140.39     63.95 o 
  -6   6   5      155.07      199.52     60.53 o 
  -4   6   5      887.28      887.17     83.82 o 
  -2   6   5      822.99      741.95     76.42 o 
   0   6   5      474.44      408.79     51.64 o 
   2   6   5      303.05      278.07    115.87 o 
   4   6   5      286.96      305.45     51.93 o 
   6   6   5     1121.16      937.04     70.46 o 
   8   6   5      370.68      345.88     54.91 o 
  10   6   5      240.20      211.52     54.41 o 
  12   6   5       43.30       47.17     44.65 o 
  14   6   5        0.12       43.20     58.44 o 
  16   6   5      142.80      114.91     76.46 o 
 -15   7   5       14.53       -9.39     68.03 o 
 -13   7   5      192.39      271.73     79.78 o 
 -11   7   5      158.14      190.91     60.03 o 
  -9   7   5       21.47       -8.27     57.05 o 
  -7   7   5      114.87      127.60     58.36 o 
  -5   7   5       93.50      157.39     59.63 o 
  -3   7   5        3.01       19.13     70.86 o 
  -1   7   5      188.94      220.24     59.77 o 
   1   7   5      441.76      452.21     86.91 o 
   3   7   5      326.34      354.67    101.61 o 
   5   7   5        1.16       54.37     49.16 o 
   7   7   5       62.61      108.18     67.12 o 
   9   7   5      151.52       49.81    110.97 o 
  11   7   5        5.71       51.00     53.47 o 
  13   7   5        2.97       20.46     51.93 o 
 -10   8   5       43.81       63.21     64.14 o 
  -8   8   5       17.46      -26.22     53.67 o 
  -6   8   5      302.59      281.62     75.49 o 
  -4   8   5      699.48      569.57    130.14 o 
  -2   8   5      146.83      102.24     49.11 o 
   0   8   5     1164.22     1099.08    105.40 o 
   2   8   5      131.64      126.94     83.34 o 
   4   8   5       13.68      121.95    167.57 o 
   6   8   5      234.48      286.68     75.13 o 
   8   8   5       96.70      137.57     94.93 o 
 -24   0   6        6.14      143.51     92.70 o 
 -22   0   6     1323.72     1591.94    161.33 o 
 -20   0   6     4923.58     4826.78    216.60 o 
 -18   0   6       11.76      -38.81     44.54 o 
 -16   0   6     1066.90     1111.08     89.05 o 
 -14   0   6     3463.86     3360.10    124.49 o 
 -12   0   6    13448.67    13619.30    219.18 o 
 -10   0   6     4543.73     4138.57    117.21 o 
  -8   0   6     1126.35     1100.63     63.45 o 
  -6   0   6     2648.49     2711.69    208.13 o 
  -4   0   6      710.49      665.95     45.67 o 
  -2   0   6    15798.89    15158.69    221.05 o 
   0   0   6    55097.54    53799.76    606.52 o 
   2   0   6      959.83      919.27     43.56 o 
   4   0   6      421.66      375.33     38.70 o 
   6   0   6    11984.74    12562.08    150.11 o 
   8   0   6      561.09      508.96     93.59 o 
  10   0   6    15461.08    16282.79    262.51 o 
  12   0   6    11498.39    11142.71    322.67 o 
  14   0   6     5826.74     5340.05    242.45 o 
  16   0   6      574.05      510.74    104.29 o 
  18   0   6        6.50       72.20    106.96 o 
  20   0   6      509.18      698.81    147.96 o 
  22   0   6      176.81      112.31     87.35 o 
 -23   1   6      772.21      700.39     92.93 o 
 -21   1   6     2050.71     1888.75    119.79 o 
 -19   1   6     1246.57     1316.39     80.88 o 
 -17   1   6      766.37      736.40     57.50 o 
 -15   1   6     2078.15     2165.21     75.21 o 
 -13   1   6    11410.92    11556.68    149.18 o 
 -11   1   6     9797.13     9682.51    126.37 o 
  -9   1   6      625.33      523.63     35.98 o 
  -7   1   6      282.61      355.27     28.92 o 
  -5   1   6    16921.44    17284.09    130.92 o 
  -3   1   6     9241.07     9207.31     85.71 o 
  -1   1   6     3990.10     3616.01     47.06 o 
   1   1   6    15305.20    15004.20     98.58 o 
   3   1   6     6142.18     6046.41     66.28 o 
   5   1   6     1296.42     1230.20     42.27 o 
   7   1   6     2637.32     2418.16     62.87 o 
   9   1   6    10694.28    10642.33    166.54 o 
  11   1   6     7206.08     6996.58    146.63 o 
  13   1   6     3636.42     3692.48    119.96 o 
  15   1   6     3234.51     3068.88    141.80 o 
  17   1   6     1017.40      943.29    102.59 o 
  19   1   6       73.20      159.30     68.64 o 
  21   1   6      790.26      838.05    127.46 o 
 -24   2   6      569.50      678.42    113.20 o 
 -22   2   6      655.15      790.88    111.86 o 
 -20   2   6       28.73        7.44     50.13 o 
 -18   2   6      484.36      347.95     64.20 o 
 -16   2   6       28.53       -0.09     39.58 o 
 -14   2   6     2317.30     2341.12     77.04 o 
 -12   2   6     9383.52     9714.28    132.41 o 
 -10   2   6     8671.20     8514.82    114.63 o 
  -8   2   6       15.42       26.07     24.37 o 
  -6   2   6     2357.02     2166.14     40.15 o 
  -4   2   6       99.02       97.99     37.76 o 
  -2   2   6     2671.34     2317.07     70.18 o 
   0   2   6    31372.44    32929.57    442.87 o 
   2   2   6     2821.46     2786.23     54.58 o 
   4   2   6     6743.72     6823.65     87.40 o 
   6   2   6     1456.09     1478.42     49.39 o 
   8   2   6     5204.42     4958.16     85.77 o 
  10   2   6     5062.75     5281.88    129.06 o 
  12   2   6     4107.55     4161.68    126.66 o 
  14   2   6      158.05      154.65     55.15 o 
  16   2   6     1072.17     1021.61     82.25 o 
  18   2   6      804.38      888.59     93.22 o 
  20   2   6     1341.10     1431.74    224.17 o 
  22   2   6      624.07      481.31     99.39 o 
 -23   3   6      486.62      569.09     90.86 o 
 -21   3   6      388.07      500.78     86.34 o 
 -19   3   6      172.03      203.32     72.91 o 
 -17   3   6       91.81       86.49     51.50 o 
 -15   3   6     1740.07     1669.78    116.58 o 
 -13   3   6     4847.36     4883.60    123.18 o 
 -11   3   6     5071.47     4735.66    133.63 o 
  -9   3   6     5240.26     4956.75    114.30 o 
  -7   3   6     4067.44     4235.69    105.14 o 
  -5   3   6     4757.13     4860.52    302.53 o 
  -3   3   6     5675.39     5342.69     90.30 o 
  -1   3   6    12939.99    12811.60    189.46 o 
   1   3   6    17446.68    18186.03    144.11 o 
   3   3   6     4737.23     4552.70     97.13 o 
   5   3   6     1212.27     1133.11     47.93 o 
   7   3   6     2227.94     2290.83     88.14 o 
   9   3   6     3440.49     3365.31    109.39 o 
  11   3   6     1079.05     1046.83     74.19 o 
  13   3   6      550.07      552.52     68.56 o 
  15   3   6      140.90      229.03     53.44 o 
  17   3   6      765.80      724.00     81.17 o 
  19   3   6      494.73      499.49     94.92 o 
  21   3   6      323.00      336.59     75.90 o 
 -22   4   6      252.09      244.97     74.73 o 
 -20   4   6      199.71      225.89     78.45 o 
 -18   4   6        4.87        7.61     48.73 o 
 -16   4   6      913.79      899.08     93.15 o 
 -14   4   6     1407.17     1415.79    101.42 o 
 -12   4   6     1187.54     1160.25     91.96 o 
 -10   4   6      572.81      668.61     59.70 o 
  -8   4   6      225.22      193.72     44.17 o 
  -6   4   6      924.41      878.99     59.75 o 
  -4   4   6     3804.46     3706.87    100.65 o 
  -2   4   6     2894.21     2935.06     83.28 o 
   0   4   6     2680.95     2661.43     61.79 o 
   2   4   6     5255.83     5277.82    104.29 o 
   4   4   6      984.46      940.85     49.13 o 
   6   4   6     1156.86     1126.75     67.69 o 
   8   4   6     3605.52     3537.67    110.61 o 
  10   4   6     3839.72     3799.02    127.55 o 
  12   4   6       65.55      102.90     48.94 o 
  14   4   6     1233.20     1190.27     85.28 o 
  16   4   6     1088.92     1127.30     86.40 o 
  18   4   6      652.22      711.03     79.97 o 
 -19   5   6      488.31      427.58     77.33 o 
 -17   5   6      348.10      390.86     78.42 o 
 -15   5   6      788.46      861.16     99.37 o 
 -13   5   6     1181.00     1186.88    102.79 o 
 -11   5   6     1641.46     1644.24    112.42 o 
  -9   5   6     2078.01     2090.08    124.34 o 
  -7   5   6     4901.37     4853.05    126.32 o 
  -5   5   6     1412.72     1384.22     72.17 o 
  -3   5   6     1387.35     1417.77    147.52 o 
  -1   5   6     3904.87     3905.25    137.51 o 
   1   5   6     4442.05     4505.75    244.13 o 
   3   5   6      928.11      835.14     60.10 o 
   5   5   6     1495.52     1539.98     80.19 o 
   7   5   6      988.29      972.90     70.92 o 
   9   5   6     1355.31     1335.47     82.78 o 
  11   5   6     2270.68     2255.49    108.53 o 
  13   5   6      652.16      657.16     66.86 o 
  15   5   6      518.15      545.98     68.42 o 
  17   5   6      529.17      486.37     74.11 o 
 -18   6   6     1146.60     1267.86    121.86 o 
 -16   6   6      303.31      266.84     81.19 o 
 -14   6   6      227.45      299.49     75.13 o 
 -12   6   6      142.50      200.11     65.28 o 
 -10   6   6      473.71      529.71     90.92 o 
  -8   6   6       48.93       80.67     56.72 o 
  -6   6   6     2634.76     2660.32    136.27 o 
  -4   6   6      740.05      700.00     84.08 o 
  -2   6   6        9.28      -15.05     46.89 o 
   0   6   6        6.22        1.67     48.74 o 
   2   6   6      827.90      786.88     82.36 o 
   4   6   6      535.12      584.81     73.08 o 
   6   6   6     1033.44     1155.53     98.74 o 
   8   6   6     1553.05     1704.85     90.44 o 
  10   6   6      917.01     1024.75     79.68 o 
  12   6   6      898.16      929.58     82.10 o 
  14   6   6      716.09      730.72     78.43 o 
 -13   7   6      329.28      318.17     76.60 o 
 -11   7   6      130.34      204.11     74.04 o 
  -9   7   6      230.38      210.86     74.64 o 
  -7   7   6      783.92      834.41     90.73 o 
  -5   7   6      801.20      876.00     90.40 o 
  -3   7   6      847.45      903.82    140.83 o 
  -1   7   6      430.98      406.85     76.07 o 
   1   7   6      119.48      155.25     54.10 o 
   3   7   6      908.34      956.64    202.34 o 
   5   7   6      541.24      660.50     87.17 o 
   7   7   6       71.91       81.56     69.63 o 
   9   7   6       36.12       46.48     60.46 o 
  11   7   6      433.91      416.39     77.75 o 
  -8   8   6      627.62      572.24     88.21 o 
  -6   8   6      755.48      817.54     99.56 o 
  -4   8   6      857.78      975.13    159.55 o 
  -2   8   6      165.77      172.21     59.33 o 
   0   8   6        2.87       26.47     85.12 o 
   2   8   6      663.73      661.60     86.97 o 
   4   8   6      549.44      536.42     88.07 o 
   6   8   6      500.34      653.98     98.93 o 
 -23   1   7      102.41      183.68     63.62 o 
 -21   1   7       49.22       12.27     47.51 o 
 -19   1   7        2.91       -8.04     44.30 o 
 -17   1   7        0.12       27.94     42.82 o 
 -15   1   7       57.96       43.28     37.59 o 
 -13   1   7     1165.76     1120.16     57.30 o 
 -11   1   7       65.11       37.59     32.18 o 
  -9   1   7      483.01      432.16     35.08 o 
  -7   1   7     1050.62     1105.09     57.12 o 
  -5   1   7     1820.73     1838.73     47.34 o 
  -3   1   7     2776.21     2748.74     42.52 o 
  -1   1   7     1952.26     1947.48     37.87 o 
   1   1   7     1454.19     1520.88     36.22 o 
   3   1   7     1319.30     1333.11     37.38 o 
   5   1   7     4016.11     4347.72     65.74 o 
   7   1   7      340.70      333.48     32.95 o 
   9   1   7      208.05      239.33     38.57 o 
  11   1   7      283.20      321.40     50.55 o 
  13   1   7       29.19       63.78     54.06 o 
  15   1   7      302.10      272.38     71.96 o 
  17   1   7        0.91       31.27     71.57 o 
  19   1   7        0.01        2.20     59.81 o 
  21   1   7       10.89       41.40     65.52 o 
 -22   2   7        0.32       58.79     67.74 o 
 -20   2   7      129.46      108.13     73.98 o 
 -18   2   7       37.53       24.24     54.37 o 
 -16   2   7        4.20      -29.27     48.63 o 
 -14   2   7     2841.46     2988.80    107.48 o 
 -12   2   7      831.33      773.09     62.42 o 
 -10   2   7       38.93       -4.14     42.96 o 
  -8   2   7      247.15      281.58     26.93 o 
  -6   2   7     7390.63     7259.50    126.11 o 
  -4   2   7        0.10       13.02     31.38 o 
  -2   2   7       97.49      120.89     46.66 o 
   0   2   7      287.73      288.36     28.35 o 
   2   2   7      116.75      106.32     26.99 o 
   4   2   7     1435.75     1413.94     49.76 o 
   6   2   7        0.04       54.45     24.28 o 
   8   2   7        2.97       -3.08     30.18 o 
  10   2   7      285.38      331.28     49.39 o 
  12   2   7       96.61       61.57     53.33 o 
  14   2   7       14.72       10.98     52.70 o 
  16   2   7        0.05       75.33     49.32 o 
  18   2   7       83.31       78.59     89.13 o 
  20   2   7      155.57      122.88     66.63 o 
 -23   3   7        6.18      -33.55     51.58 o 
 -21   3   7        3.36      -14.93     77.10 o 
 -19   3   7      163.99      122.58     57.87 o 
 -17   3   7      719.04      717.47     86.09 o 
 -15   3   7      152.27      166.44     63.32 o 
 -13   3   7        8.38       15.19     43.90 o 
 -11   3   7      494.14      469.12     57.56 o 
  -9   3   7       66.04       98.74     47.42 o 
  -7   3   7     1844.96     2050.26     92.48 o 
  -5   3   7     1295.21     1352.61     64.32 o 
  -3   3   7      179.81      195.75     40.51 o 
  -1   3   7       70.64       58.32     22.64 o 
   1   3   7       75.85       91.60     26.23 o 
   3   3   7      127.29      181.24     28.94 o 
   5   3   7       43.71       46.34     30.34 o 
   7   3   7      201.79      186.25     46.70 o 
   9   3   7     1028.06     1060.77     74.52 o 
  11   3   7     2245.94     2134.67    113.68 o 
  13   3   7     2114.69     1996.14     95.96 o 
  15   3   7       57.21       68.42     59.04 o 
  17   3   7        0.58      -23.32     46.54 o 
  19   3   7      136.70      133.68     62.13 o 
 -20   4   7      293.24      285.36     74.36 o 
 -18   4   7      441.45      418.95     85.39 o 
 -16   4   7       63.27       70.80     66.41 o 
 -14   4   7      921.00      994.64     99.37 o 
 -12   4   7      741.04      752.30     90.75 o 
 -10   4   7      586.18      522.59     55.03 o 
  -8   4   7     5885.28     5787.27    133.79 o 
  -6   4   7     1337.39     1209.17     71.99 o 
  -4   4   7       43.73       -5.49     39.33 o 
  -2   4   7     3789.38     3600.46    104.84 o 
   0   4   7     2762.38     2652.56     77.20 o 
   2   4   7       96.93       76.18     29.94 o 
   4   4   7     3545.65     3524.25    101.00 o 
   6   4   7      265.31      252.31     47.16 o 
   8   4   7       23.25       48.69     45.76 o 
  10   4   7      167.91      248.37     56.04 o 
  12   4   7        0.29       24.10     46.75 o 
  14   4   7       15.01       32.05     43.16 o 
  16   4   7      163.58      168.31     54.42 o 
  18   4   7       11.14      -61.62     49.49 o 
 -19   5   7      163.47      122.59     75.13 o 
 -17   5   7      127.14       76.73     71.15 o 
 -15   5   7       46.16       76.66     68.07 o 
 -13   5   7       39.22       36.58     64.49 o 
 -11   5   7       59.89       77.96     67.30 o 
  -9   5   7     1192.11     1114.88     78.83 o 
  -7   5   7     6771.49     6646.53    151.86 o 
  -5   5   7      207.90      151.71     46.52 o 
  -3   5   7      777.23      803.20     76.07 o 
  -1   5   7     1501.52     1461.14     79.11 o 
   1   5   7      363.39      368.47     53.85 o 
   3   5   7      684.89      729.53     80.71 o 
   5   5   7      114.83      205.83     65.72 o 
   7   5   7       80.55       75.68     40.79 o 
   9   5   7       34.05       74.43     43.56 o 
  11   5   7      183.46      132.09     56.12 o 
  13   5   7        0.06        2.78     45.08 o 
  15   5   7        5.55       17.46     64.17 o 
  17   5   7        1.04        7.25     50.75 o 
 -16   6   7      149.17       68.20     57.10 o 
 -14   6   7      228.47      364.39     80.05 o 
 -12   6   7      803.97      861.82     96.10 o 
 -10   6   7      134.29       63.86     64.20 o 
  -8   6   7      620.12      645.72     82.45 o 
  -6   6   7     1223.73     1161.52     93.12 o 
  -4   6   7       35.19       34.18     63.29 o 
  -2   6   7     1970.39     1960.77    113.89 o 
   0   6   7     1070.13      946.22     85.02 o 
   2   6   7       27.79      109.27    110.08 o 
   4   6   7        0.24      -46.55     45.61 o 
   6   6   7        3.57      -39.72     59.24 o 
   8   6   7      480.33      410.83     76.83 o 
  10   6   7      951.63      832.17     97.84 o 
  12   6   7      249.27      194.58     73.19 o 
  14   6   7        6.97       35.54     70.83 o 
 -13   7   7       85.44       84.25     62.27 o 
 -11   7   7       29.95       -4.17     55.08 o 
  -9   7   7       88.57      114.25     55.15 o 
  -7   7   7       46.67       -4.67     51.25 o 
  -5   7   7        4.50       -0.53     59.50 o 
  -3   7   7       27.80      110.53     98.94 o 
  -1   7   7      268.35      210.26     61.17 o 
   1   7   7      358.31      302.54     67.66 o 
   3   7   7      582.62      558.44     85.39 o 
   5   7   7        0.01       -8.92     50.10 o 
   7   7   7      104.50       96.19     78.88 o 
   9   7   7       27.39       99.18     75.51 o 
  11   7   7        0.89      -18.72     61.04 o 
  -8   8   7       16.52       38.88     54.94 o 
  -6   8   7        5.64      -15.15     94.48 o 
  -4   8   7       93.86      114.08     55.26 o 
  -2   8   7        0.96       53.11     51.25 o 
   0   8   7       15.58      -38.81    131.92 o 
   2   8   7        0.05       47.43     53.53 o 
   4   8   7       40.94       71.17     64.18 o 
 -22   0   8     3519.91     2824.67    213.92 o 
 -20   0   8     1742.07     1845.08    179.16 o 
 -18   0   8     1249.35     1328.32    143.95 o 
 -16   0   8     1121.77     1122.29     87.28 o 
 -14   0   8      787.23      729.05     74.72 o 
 -12   0   8       20.82       42.07     50.81 o 
 -10   0   8     2121.01     2340.36     93.80 o 
  -8   0   8    13463.24    13108.91    373.47 o 
  -6   0   8    10989.82    10555.66    165.03 o 
  -4   0   8      634.05      685.74     53.09 o 
  -2   0   8     3563.29     3460.06     97.87 o 
   0   0   8     6232.92     6403.71    100.68 o 
   2   0   8    22004.78    22762.88    205.15 o 
   4   0   8    37480.28    38403.13    286.98 o 
   6   0   8     7080.74     6914.52    123.75 o 
   8   0   8     6707.36     6801.56    130.64 o 
  10   0   8     2966.26     3199.19    146.18 o 
  12   0   8     5947.11     5953.30    255.82 o 
  14   0   8     6263.86     5285.68    249.58 o 
  16   0   8      385.30      425.17     99.83 o 
  18   0   8      677.90      652.46    139.94 o 
  20   0   8      273.43      323.56    106.96 o 
 -23   1   8      871.49      937.44    103.05 o 
 -21   1   8     2093.15     2208.03    197.43 o 
 -19   1   8     2187.34     2185.91    142.36 o 
 -17   1   8      736.56      661.28     68.10 o 
 -15   1   8       30.69       56.58     41.39 o 
 -13   1   8     1652.11     1638.10     65.73 o 
 -11   1   8     2000.54     1949.44     63.48 o 
  -9   1   8     3888.20     3605.64     75.25 o 
  -7   1   8     4196.59     3909.87     71.86 o 
  -5   1   8     1399.32     1307.52     41.71 o 
  -3   1   8       27.43       32.06     18.85 o 
  -1   1   8     1686.26     1639.01     41.79 o 
   1   1   8     6588.41     6270.03     99.68 o 
   3   1   8     3744.90     3565.62     59.49 o 
   5   1   8      491.67      569.63     32.82 o 
   7   1   8     2299.00     2303.45     63.37 o 
   9   1   8     1979.33     1882.31     66.04 o 
  11   1   8     1995.05     2163.85    111.06 o 
  13   1   8     2066.39     2167.72     99.16 o 
  15   1   8     1568.12     1466.52    116.56 o 
  17   1   8       46.50       32.87     59.70 o 
  19   1   8      252.56      247.53     74.51 o 
  21   1   8      204.61      143.71     73.24 o 
 -22   2   8      452.35      439.49     85.32 o 
 -20   2   8     1009.48     1175.28    109.97 o 
 -18   2   8      905.40     1047.98    118.10 o 
 -16   2   8      248.13      268.59     53.33 o 
 -14   2   8       53.46       16.08     46.82 o 
 -12   2   8      190.66      209.60     46.68 o 
 -10   2   8     2596.01     2667.83     94.44 o 
  -8   2   8    12321.46    12335.50    298.50 o 
  -6   2   8    15445.91    15176.32    193.27 o 
  -4   2   8     1383.65     1473.62     65.84 o 
  -2   2   8     2947.64     2920.33     50.14 o 
   0   2   8     1254.24     1218.14     44.72 o 
   2   2   8     5366.08     5020.50     79.71 o 
   4   2   8     7728.67     7647.68    105.08 o 
   6   2   8     4724.74     4671.46     92.69 o 
   8   2   8      817.84      760.06     47.82 o 
  10   2   8      377.46      373.44     59.41 o 
  12   2   8      992.47      955.53     71.47 o 
  14   2   8     2155.49     2241.11    110.20 o 
  16   2   8     1686.18     1671.93    104.36 o 
  18   2   8      723.37      763.61     96.84 o 
  20   2   8      252.54      258.93     75.17 o 
 -21   3   8      223.82      352.39     88.24 o 
 -19   3   8      510.02      538.84     83.50 o 
 -17   3   8      962.95      941.74     95.69 o 
 -15   3   8     1253.24     1241.93    109.64 o 
 -13   3   8     1166.73     1096.81     76.98 o 
 -11   3   8     2504.31     2545.59    102.29 o 
  -9   3   8     8434.60     7940.32    268.03 o 
  -7   3   8    11299.54    11002.20    308.70 o 
  -5   3   8     1603.73     1557.94     71.31 o 
  -3   3   8      662.70      630.03     60.33 o 
  -1   3   8     1700.60     1779.10     63.91 o 
   1   3   8     5698.28     5439.18     82.88 o 
   3   3   8     6809.85     6469.65     96.55 o 
   5   3   8     4577.94     4776.08     95.00 o 
   7   3   8     2614.49     2661.36     94.89 o 
   9   3   8       78.23      172.85     59.38 o 
  11   3   8      140.17      161.43     50.76 o 
  13   3   8      343.20      340.76     61.27 o 
  15   3   8     2111.87     2059.08    107.78 o 
  17   3   8      944.47      897.45     88.16 o 
  19   3   8      439.12      478.43     78.86 o 
 -20   4   8      200.37      228.40     73.84 o 
 -18   4   8      500.18      543.16     93.51 o 
 -16   4   8     1013.43      856.81     91.87 o 
 -14   4   8      475.63      503.40     80.36 o 
 -12   4   8     1924.23     1977.79    108.17 o 
 -10   4   8     5447.73     5624.57    142.24 o 
  -8   4   8     5391.59     5489.21    209.53 o 
  -6   4   8      992.13      926.99     63.12 o 
  -4   4   8      888.62      894.73     67.25 o 
  -2   4   8      573.01      542.83     58.58 o 
   0   4   8     4576.56     4492.19    103.35 o 
   2   4   8     3708.21     3535.48     92.16 o 
   4   4   8     2400.52     2482.58    106.56 o 
   6   4   8     1225.72     1182.98     69.82 o 
   8   4   8     4009.40     4286.58    262.22 o 
  10   4   8        8.13      111.51     51.24 o 
  12   4   8        6.46       57.98     58.63 o 
  14   4   8     2076.89     2099.14    108.56 o 
  16   4   8      919.50      837.97     83.22 o 
  18   4   8      892.89      860.89     83.60 o 
 -19   5   8      144.21      221.08     73.73 o 
 -17   5   8      296.49      313.23     76.53 o 
 -15   5   8      209.72      275.96     78.15 o 
 -13   5   8      104.89      143.62     70.46 o 
 -11   5   8       33.07      -25.79     41.49 o 
  -9   5   8      457.75      533.92     69.39 o 
  -7   5   8     1805.71     1770.95     88.37 o 
  -5   5   8      271.77      277.83     49.93 o 
  -3   5   8      750.94      791.29     64.55 o 
  -1   5   8     1562.47     1530.65     84.41 o 
   1   5   8      494.31      602.55     95.37 o 
   3   5   8      122.27      148.85     78.44 o 
   5   5   8     1763.25     1832.06    116.98 o 
   7   5   8      613.63      713.27     84.69 o 
   9   5   8      626.99      787.66     97.04 o 
  11   5   8      305.19      342.09     62.25 o 
  13   5   8      676.15      770.02     78.07 o 
  15   5   8      156.14      133.31     61.30 o 
 -16   6   8      397.70      418.67     94.38 o 
 -14   6   8      508.90      562.07     95.70 o 
 -12   6   8      849.03      921.79    100.41 o 
 -10   6   8       38.80       52.10     47.79 o 
  -8   6   8       64.94       95.91     66.49 o 
  -6   6   8      836.83      907.40     93.90 o 
  -4   6   8     1442.43     1510.27    112.73 o 
  -2   6   8     1902.57     1780.65     91.70 o 
   0   6   8     1968.32     2050.86    123.19 o 
   2   6   8      462.36      634.25    136.82 o 
   4   6   8        5.99      -15.60     45.38 o 
   6   6   8      394.91      419.07     83.19 o 
   8   6   8     1861.65     1828.06    123.79 o 
  10   6   8     2220.69     2144.44    238.88 o 
  12   6   8     1616.59     1641.66    126.64 o 
  14   6   8      513.58      341.77    101.61 o 
 -13   7   8      487.28      507.74     89.18 o 
 -11   7   8      306.29      283.41     75.38 o 
  -9   7   8       84.83      103.03     61.33 o 
  -7   7   8      100.25      110.19     68.31 o 
  -5   7   8      188.39      322.66    122.56 o 
  -3   7   8     1050.83      982.17    135.04 o 
  -1   7   8      814.17      781.41     95.02 o 
   1   7   8      547.88      584.35     74.46 o 
   3   7   8      244.94      302.87     69.88 o 
   5   7   8      394.95      341.58    109.19 o 
   7   7   8      392.71      348.43    116.77 o 
   9   7   8      758.09      862.05    102.64 o 
  -6   8   8       30.79       17.83     98.94 o 
  -4   8   8      730.61      843.78     96.75 o 
  -2   8   8      217.57      246.42     67.12 o 
   0   8   8      387.98      378.36    133.70 o 
   2   8   8      262.18      265.72     76.48 o 
 -23   1   9      229.14      174.70    114.98 o 
 -21   1   9       10.90      -48.13     71.31 o 
 -19   1   9      125.45       99.16     50.17 o 
 -17   1   9      222.33      143.89     54.90 o 
 -15   1   9      115.73       94.45     49.49 o 
 -13   1   9       86.25       83.50     52.38 o 
 -11   1   9     1234.68     1261.16     74.99 o 
  -9   1   9      139.76       71.94     52.79 o 
  -7   1   9       79.35       83.22     26.72 o 
  -5   1   9      984.53      930.50     39.61 o 
  -3   1   9     5266.84     5738.82    167.64 o 
  -1   1   9      734.60      753.34     31.20 o 
   1   1   9      153.31      162.81     24.69 o 
   3   1   9      228.32      239.85     26.83 o 
   5   1   9      103.81      165.96     30.72 o 
   7   1   9       14.94       30.45     33.25 o 
   9   1   9       19.12      -25.15     36.52 o 
  11   1   9      187.88      119.32     55.37 o 
  13   1   9        5.95      -28.95     46.58 o 
  15   1   9        0.07      -26.12     40.64 o 
  17   1   9       70.22       14.65     70.80 o 
  19   1   9        1.98        3.03     71.43 o 
 -22   2   9      312.13      152.17     67.74 o 
 -20   2   9      285.58      231.71     65.96 o 
 -18   2   9      175.09      135.35     67.89 o 
 -16   2   9     1159.33     1134.04     82.09 o 
 -14   2   9      679.60      658.44     68.56 o 
 -12   2   9      153.35      148.15     53.47 o 
 -10   2   9      370.78      356.93     64.20 o 
  -8   2   9     2575.09     2600.39     93.03 o 
  -6   2   9      110.98      127.71     43.43 o 
  -4   2   9     6039.97     5919.90    153.89 o 
  -2   2   9      920.12      731.33    101.04 o 
   0   2   9      503.94      544.26     33.64 o 
   2   2   9      135.84      112.08     28.68 o 
   4   2   9      101.31      116.05     31.94 o 
   6   2   9        2.43       31.29     29.80 o 
   8   2   9      510.27      457.61     61.90 o 
  10   2   9       99.75       91.92     53.16 o 
  12   2   9        0.03       27.35     41.86 o 
  14   2   9       20.49        0.79     44.84 o 
  16   2   9       48.48       31.27     48.35 o 
  18   2   9       37.95       19.86     63.72 o 
 -21   3   9      168.89      188.20     75.55 o 
 -19   3   9        5.70       19.95     66.77 o 
 -17   3   9        8.27       18.84     54.93 o 
 -15   3   9      285.84      320.64     55.13 o 
 -13   3   9     1107.70      989.12     70.05 o 
 -11   3   9        5.61       55.00     48.48 o 
  -9   3   9      591.65      651.13     63.27 o 
  -7   3   9      325.43      292.67     51.44 o 
  -5   3   9      898.22      936.43     65.56 o 
  -3   3   9      481.14      495.06     69.21 o 
  -1   3   9     2045.00     1941.48     79.29 o 
   1   3   9       50.47       70.46     40.65 o 
   3   3   9      106.15      135.99     36.84 o 
   5   3   9        3.89        8.27     31.56 o 
   7   3   9     1671.81     1560.17     79.62 o 
   9   3   9     1552.22     1353.67     80.46 o 
  11   3   9       11.69       35.38     48.35 o 
  13   3   9      146.04      187.21     57.44 o 
  15   3   9      203.61      174.42     59.74 o 
  17   3   9       19.16       41.69     53.93 o 
 -20   4   9      139.01      190.52     65.05 o 
 -18   4   9        8.77       28.43     51.23 o 
 -16   4   9      247.62      340.68     98.49 o 
 -14   4   9      223.90      161.14     57.62 o 
 -12   4   9      344.05      311.08     65.76 o 
 -10   4   9       12.22       47.17     38.39 o 
  -8   4   9      895.94      820.92     71.65 o 
  -6   4   9       38.20       23.74     43.45 o 
  -4   4   9      545.17      542.14     53.32 o 
  -2   4   9        6.92      -23.47     46.12 o 
   0   4   9     1773.65     1645.08     71.07 o 
   2   4   9     1260.49     1211.97     64.48 o 
   4   4   9      254.03      231.38     58.81 o 
   6   4   9       99.77       88.87     80.67 o 
   8   4   9      241.42      254.19     52.82 o 
  10   4   9      979.94      913.37     74.93 o 
  12   4   9       40.88       14.05     48.64 o 
  14   4   9      215.72      241.85     64.47 o 
  16   4   9       17.02       28.43     43.45 o 
 -17   5   9      138.45      135.11     70.86 o 
 -15   5   9      187.43      223.29     81.93 o 
 -13   5   9       63.05       48.77     53.23 o 
 -11   5   9      438.75      349.16     73.19 o 
  -9   5   9      258.81      243.46     48.49 o 
  -7   5   9       80.49       -4.85     38.13 o 
  -5   5   9        0.47       -0.59     36.90 o 
  -3   5   9       72.48       81.06     50.58 o 
  -1   5   9      574.46      539.93     52.73 o 
   1   5   9      450.88      328.40     66.48 o 
   3   5   9      318.32      324.09     67.43 o 
   5   5   9       17.32       62.56     64.96 o 
   7   5   9      230.62      187.17     72.20 o 
   9   5   9      261.46      305.20    124.79 o 
  11   5   9       90.51      -21.97     60.17 o 
  13   5   9       19.69       -2.65     74.24 o 
  15   5   9       47.25       35.95     67.20 o 
 -16   6   9      232.24      285.27     89.68 o 
 -14   6   9      213.86      193.46     80.61 o 
 -12   6   9        4.85      -29.43     53.70 o 
 -10   6   9       61.04       17.40     55.70 o 
  -8   6   9      305.53      285.21     71.09 o 
  -6   6   9        3.00      -18.97     50.48 o 
  -4   6   9      525.35      621.91     75.56 o 
  -2   6   9      222.59      337.20     68.91 o 
   0   6   9      280.95      294.29     61.45 o 
   2   6   9      251.76      215.56     63.17 o 
   4   6   9      258.43      174.49     63.38 o 
   6   6   9      125.44      112.03     62.11 o 
   8   6   9       44.78      -24.18     55.23 o 
  10   6   9       38.89      214.18     82.25 o 
  12   6   9       25.87      -29.48     61.99 o 
 -11   7   9       46.34        3.23     81.56 o 
  -9   7   9       95.17      165.59     90.47 o 
  -7   7   9        9.56      -46.54     51.90 o 
  -5   7   9       75.54       42.17     64.97 o 
  -3   7   9      206.08      176.75     62.43 o 
  -1   7   9        1.21       32.48     47.33 o 
   1   7   9       11.53       79.21     54.58 o 
   3   7   9       13.49       60.52     63.86 o 
   5   7   9        4.86       20.19     65.40 o 
   7   7   9        1.10      -23.00     47.07 o 
 -22   0  10      368.81      365.45    106.07 o 
 -18   0  10      720.52      717.53    119.44 o 
 -16   0  10     4605.93     4168.82    232.64 o 
 -14   0  10     2486.21     2830.02    205.01 o 
 -12   0  10      249.84      215.71    114.98 o 
 -10   0  10        6.66       31.05     42.84 o 
  -8   0  10      794.28      934.52     72.20 o 
  -6   0  10     8225.02     8466.53    168.91 o 
  -4   0  10    20212.86    20373.48    194.70 o 
  -2   0  10    12426.57    12974.36    157.50 o 
   0   0  10      481.10      456.16     42.43 o 
   2   0  10       10.29       29.50     34.45 o 
   4   0  10     2237.41     2002.00     76.69 o 
   6   0  10    12435.40    12087.92    177.42 o 
   8   0  10    11774.98    11433.21    180.84 o 
  10   0  10     4957.19     5029.78    129.48 o 
  12   0  10     2627.38     2605.40    194.31 o 
  14   0  10       30.11       66.85     97.16 o 
  16   0  10       46.37      194.31     90.92 o 
  18   0  10     1140.43     1148.05    163.12 o 
 -21   1  10       75.88      -13.37     78.44 o 
 -19   1  10      538.04      642.11     92.14 o 
 -17   1  10     1268.51     1169.97     80.53 o 
 -15   1  10     2124.90     2297.00    105.05 o 
 -13   1  10       43.57       77.76     51.71 o 
 -11   1  10      311.06      266.87     53.75 o 
  -9   1  10      329.87      319.79     49.92 o 
  -7   1  10     4564.82     4107.63    109.26 o 
  -5   1  10     7295.94     6632.56    369.09 o 
  -3   1  10     6040.27     6098.00     72.67 o 
  -1   1  10       42.61       21.77     23.23 o 
   1   1  10     3302.91     3260.19     60.29 o 
   3   1  10      320.25      281.98     33.59 o 
   5   1  10     2752.01     2782.27     62.75 o 
   7   1  10     3567.60     3635.01     81.47 o 
   9   1  10      793.46      788.45     49.60 o 
  11   1  10      754.91      749.02     70.53 o 
  13   1  10      632.90      561.73     66.15 o 
  15   1  10      145.85      231.35     56.96 o 
  17   1  10      326.00      398.82     79.79 o 
  19   1  10      168.38       59.37     57.02 o 
 -22   2  10        1.97      -44.85     54.14 o 
 -20   2  10      254.42      272.20     77.47 o 
 -18   2  10     1611.23     1507.30     94.58 o 
 -16   2  10     4772.76     4769.97    143.81 o 
 -14   2  10     3101.10     3070.03    115.95 o 
 -12   2  10     1093.73     1114.89     78.04 o 
 -10   2  10      115.65      114.52     52.76 o 
  -8   2  10     3191.37     2994.17     99.89 o 
  -6   2  10     1051.43     1054.98     72.49 o 
  -4   2  10     4636.31     4525.36    118.49 o 
  -2   2  10     8059.83     8281.43    131.79 o 
   0   2  10     1116.80     1038.44     58.92 o 
   2   2  10      423.40      378.21     36.14 o 
   4   2  10     2400.72     2323.97     64.53 o 
   6   2  10     3977.79     4085.71     87.14 o 
   8   2  10      363.03      408.37     48.45 o 
  10   2  10      920.52     1070.48     77.65 o 
  12   2  10      390.94      371.15     53.98 o 
  14   2  10      707.30      811.15     74.87 o 
  16   2  10      502.31      599.16     75.15 o 
  18   2  10      737.31      682.70    104.07 o 
 -21   3  10       40.33      -11.02     65.59 o 
 -19   3  10      437.29      384.68     81.56 o 
 -17   3  10      740.39      801.41     91.23 o 
 -15   3  10      740.79      752.04     68.84 o 
 -13   3  10      771.10      825.11     70.45 o 
 -11   3  10     1314.98     1345.84     82.24 o 
  -9   3  10     3136.34     2973.79    107.13 o 
  -7   3  10      473.81      469.32     55.11 o 
  -5   3  10      220.19      208.40     49.33 o 
  -3   3  10     1371.12     1280.26     73.97 o 
  -1   3  10      384.35      378.45     43.40 o 
   1   3  10      750.69      806.96     63.94 o 
   3   3  10      446.09      495.97     47.99 o 
   5   3  10     2935.32     2298.59    348.71 o 
   7   3  10     2204.91     2083.29     94.70 o 
   9   3  10      113.40      104.98     54.34 o 
  11   3  10      460.45      574.08     67.10 o 
  13   3  10     1544.99     1633.30    100.63 o 
  15   3  10     1402.03     1460.19     98.86 o 
  17   3  10      966.22      964.51     89.13 o 
 -20   4  10       60.64      154.65     79.68 o 
 -18   4  10      871.76     1039.34    215.26 o 
 -16   4  10      763.38      865.05    103.85 o 
 -14   4  10      301.34      365.21     75.98 o 
 -12   4  10      654.92      602.48     62.78 o 
 -10   4  10     4196.10     4182.36    131.82 o 
  -8   4  10     2230.07     2133.29     96.73 o 
  -6   4  10     2482.30     2364.20     99.64 o 
  -4   4  10     1848.33     1730.42     87.68 o 
  -2   4  10      693.13      745.00     55.29 o 
   0   4  10     1127.08     1171.87     66.00 o 
   2   4  10     1540.95     1599.19     70.84 o 
   4   4  10     1738.47     1737.10    112.56 o 
   6   4  10     2012.37     2038.88    120.55 o 
   8   4  10     1329.09     1358.26    113.13 o 
  10   4  10       45.60       75.79     65.21 o 
  12   4  10     1358.92     1287.05     89.62 o 
  14   4  10      770.77      785.96     76.73 o 
  16   4  10      337.19      287.78     61.96 o 
 -17   5  10      286.22      297.72     79.57 o 
 -15   5  10      256.48      260.17     86.46 o 
 -13   5  10      254.69      310.97     73.54 o 
 -11   5  10       47.99       52.57     57.38 o 
  -9   5  10      580.08      519.98     61.60 o 
  -7   5  10       25.32       85.57     46.36 o 
  -5   5  10       92.96      121.50     45.90 o 
  -3   5  10     1148.95     1035.25     72.31 o 
  -1   5  10     1724.96     1657.44     86.42 o 
   1   5  10        6.38       73.28     48.21 o 
   3   5  10      210.55      312.95     68.32 o 
   5   5  10      810.79      763.94     89.22 o 
   7   5  10      665.66      617.37     90.92 o 
   9   5  10      127.46      320.75     84.73 o 
  11   5  10      677.66      695.21    103.34 o 
  13   5  10      165.07      177.81     67.99 o 
 -14   6  10      137.25       91.96     65.08 o 
 -12   6  10      273.50      376.04     82.45 o 
 -10   6  10      198.01      158.64     58.58 o 
  -8   6  10      620.20      632.30     94.20 o 
  -6   6  10      736.11      764.18     71.23 o 
  -4   6  10     1045.24      991.60     74.59 o 
  -2   6  10     1379.73     1401.46    109.04 o 
   0   6  10     1449.76     1392.11     87.50 o 
   2   6  10     1000.53     1042.64    210.80 o 
   4   6  10      671.99      681.02     85.36 o 
   6   6  10      596.71      527.06     78.32 o 
   8   6  10      410.13      442.65    100.72 o 
  10   6  10      362.11      398.88     82.24 o 
  -9   7  10      232.03      246.51     74.30 o 
  -7   7  10      251.82      319.33     79.93 o 
  -5   7  10      335.34      323.56     99.83 o 
  -3   7  10      350.93      292.45     64.47 o 
  -1   7  10      422.52      450.88     78.42 o 
   1   7  10      250.80      288.13    172.92 o 
   3   7  10      301.99      356.72     75.51 o 
   5   7  10      278.41      256.53     80.49 o 
   7   7  10      317.10      346.58     77.27 o 
 -21   1  11       16.96      -23.17    112.31 o 
 -19   1  11       26.10        7.95     74.99 o 
 -17   1  11        7.20       -2.59     97.16 o 
 -15   1  11        7.13        6.27     73.26 o 
 -13   1  11       45.61       51.88     46.69 o 
 -11   1  11      278.35      184.16     49.49 o 
  -9   1  11       50.19       49.11     42.84 o 
  -7   1  11      263.42      266.28     48.69 o 
  -5   1  11        0.06       47.16     47.88 o 
  -3   1  11        9.47       -7.05     31.53 o 
  -1   1  11        4.32      -25.85     25.28 o 
   1   1  11       20.81       18.47     26.41 o 
   3   1  11        0.80        2.74     26.40 o 
   5   1  11     1445.22     1454.27     51.75 o 
   7   1  11     2177.40     2208.63     63.49 o 
   9   1  11      500.12      508.89     44.88 o 
  11   1  11       48.78       50.21     53.94 o 
  13   1  11      381.53      327.32     56.61 o 
  15   1  11        1.22       -2.67     46.52 o 
  17   1  11       32.19       41.33     53.93 o 
 -20   2  11        0.15       49.92     86.46 o 
 -18   2  11      166.85      124.88     48.36 o 
 -16   2  11       22.05       15.49     51.37 o 
 -14   2  11      243.49      278.32     61.05 o 
 -12   2  11     1781.77     1859.59     94.19 o 
 -10   2  11     1215.65     1249.29     89.83 o 
  -8   2  11      131.33       96.41     48.82 o 
  -6   2  11      291.80      303.64     52.67 o 
  -4   2  11      651.96      627.96     63.99 o 
  -2   2  11      408.71      361.01     39.64 o 
   0   2  11      126.56       83.67     36.09 o 
   2   2  11      520.90      484.12     45.90 o 
   4   2  11        8.63       30.21     31.08 o 
   6   2  11      901.39      932.11     53.61 o 
   8   2  11     1024.87      973.82     64.64 o 
  10   2  11       68.45       24.23     42.79 o 
  12   2  11        0.11       16.07     50.20 o 
  14   2  11      194.85      155.80     80.14 o 
  16   2  11       17.54        6.61     53.06 o 
 -19   3  11       12.65       82.51     78.44 o 
 -17   3  11      295.43      285.04     69.64 o 
 -15   3  11       50.35       33.68     48.82 o 
 -13   3  11      155.14      153.07     51.44 o 
 -11   3  11      535.11      544.41     67.25 o 
  -9   3  11      100.64       34.00     49.35 o 
  -7   3  11      434.22      329.01     53.73 o 
  -5   3  11      858.34      812.81     67.69 o 
  -3   3  11      236.45      218.72     43.77 o 
  -1   3  11        5.65      -28.35     44.51 o 
   1   3  11      299.11      327.73     44.81 o 
   3   3  11        1.84      -17.51     35.62 o 
   5   3  11      243.05      258.69     53.51 o 
   7   3  11       99.33      141.81     70.02 o 
   9   3  11        6.21       -2.86     47.02 o 
  11   3  11      389.26      426.00     64.38 o 
  13   3  11        0.93       40.82     47.15 o 
  15   3  11       52.52       -8.79     40.95 o 
 -18   4  11      386.22      390.64     98.49 o 
 -16   4  11      119.60      126.11     64.37 o 
 -14   4  11       21.88       14.70     56.54 o 
 -12   4  11      609.83      612.51     66.84 o 
 -10   4  11      582.65      558.75     67.44 o 
  -8   4  11      838.17      726.71     65.91 o 
  -6   4  11      759.17      703.51     64.76 o 
  -4   4  11      280.24      308.56     55.31 o 
  -2   4  11        0.18      -11.93     35.12 o 
   0   4  11      161.74      118.85     39.02 o 
   2   4  11      103.25       95.53     44.46 o 
   4   4  11       11.66        0.06     39.24 o 
   6   4  11      250.78      155.78     61.22 o 
   8   4  11       16.64       28.19     67.36 o 
  10   4  11      445.22      327.82    145.73 o 
  12   4  11      318.56      174.17     74.68 o 
  14   4  11        3.30      -30.77     57.54 o 
 -17   5  11       64.64       66.39     58.50 o 
 -15   5  11        0.13       13.90     58.36 o 
 -13   5  11       50.98       82.15     61.79 o 
 -11   5  11      109.51      151.73     52.12 o 
  -9   5  11        0.41       34.02     52.06 o 
  -7   5  11      748.77      640.53     65.33 o 
  -5   5  11      306.55      297.56     55.27 o 
  -3   5  11       20.57        6.95     33.63 o 
  -1   5  11      165.15      158.59     43.45 o 
   1   5  11       11.42        7.77     37.93 o 
   3   5  11       65.64       21.25     63.34 o 
   5   5  11       93.49       84.65     70.26 o 
   7   5  11       17.39       27.69     50.03 o 
   9   5  11      338.11      330.84     79.05 o 
  11   5  11       39.22      138.81     63.45 o 
  13   5  11        8.95      -60.32     74.99 o 
 -12   6  11      300.62      268.03     83.80 o 
 -10   6  11      469.54      368.37     79.15 o 
  -8   6  11        0.00      -33.60     42.29 o 
  -6   6  11        8.79       45.39     47.89 o 
  -4   6  11      194.75      234.86     45.68 o 
  -2   6  11       26.58       82.87     65.12 o 
   0   6  11      830.68      821.71     89.71 o 
   2   6  11       40.07       24.54     51.90 o 
   4   6  11       88.82       36.96     57.49 o 
   6   6  11        0.62       13.11     59.54 o 
   8   6  11       55.59       43.55     54.10 o 
  10   6  11      240.41      149.65     79.78 o 
  -7   7  11       18.03        5.63     54.91 o 
  -5   7  11       14.11       92.97     56.69 o 
  -3   7  11        7.90       -3.36     45.26 o 
  -1   7  11        2.42       52.06     36.25 o 
   1   7  11       36.86       65.61     61.61 o 
   3   7  11       92.78      123.47    116.77 o 
 -20   0  12       52.64       19.61    114.98 o 
 -18   0  12       71.31      145.29    115.87 o 
 -16   0  12      694.10      789.73    151.53 o 
 -14   0  12       16.95       34.76     82.90 o 
 -12   0  12     1245.39     1296.91    148.85 o 
 -10   0  12     2149.19     2380.78    202.34 o 
  -8   0  12      769.08      932.35    130.14 o 
  -6   0  12     1592.04     1666.82    167.57 o 
  -4   0  12     1325.36     1338.70     63.05 o 
  -2   0  12     3480.45     3553.89     95.71 o 
   0   0  12     2915.14     3004.89     91.32 o 
   2   0  12      344.20      372.38     49.55 o 
   4   0  12      150.27      139.27     48.32 o 
   6   0  12      138.58       56.97     43.40 o 
   8   0  12       53.85      108.38     50.34 o 
  10   0  12     1400.83     1478.75     84.76 o 
  12   0  12     1054.59      951.96    143.51 o 
  14   0  12       12.95      -69.52     85.57 o 
  16   0  12      166.55      195.20     88.24 o 
 -21   1  12       61.36       26.91     69.08 o 
 -19   1  12       10.37      -36.80     76.23 o 
 -17   1  12       70.70      106.92     71.53 o 
 -15   1  12      538.86      559.11     81.30 o 
 -13   1  12     1238.92     1351.58    128.80 o 
 -11   1  12     1228.92     1429.20    113.95 o 
  -9   1  12      469.90      502.88     57.16 o 
  -7   1  12      313.71      260.66     57.97 o 
  -5   1  12     4775.31     4572.58    119.64 o 
  -3   1  12     2942.97     2862.29     82.25 o 
  -1   1  12     3558.05     3452.48     90.04 o 
   1   1  12     2435.25     2157.99    255.36 o 
   3   1  12      854.97      914.89     51.45 o 
   5   1  12     2200.47     2168.84     61.93 o 
   7   1  12     1774.98     1819.35     61.05 o 
   9   1  12     2328.48     2449.11     89.16 o 
  11   1  12     1238.75     1301.05     85.96 o 
  13   1  12      252.10      263.58     93.59 o 
  15   1  12      391.78      418.75     65.08 o 
  17   1  12      304.56      263.95     75.24 o 
 -20   2  12      160.87      178.27    100.72 o 
 -18   2  12       50.62       53.18     77.61 o 
 -16   2  12      496.53      460.66     85.11 o 
 -14   2  12     2180.38     2135.21    103.74 o 
 -12   2  12     4657.75     4982.66    144.87 o 
 -10   2  12     3383.85     3311.30    114.49 o 
  -8   2  12      456.26      486.45     61.04 o 
  -6   2  12      119.33      128.83     42.58 o 
  -4   2  12     1189.80     1041.53     61.68 o 
  -2   2  12     2641.72     2562.46     85.57 o 
   0   2  12     2805.33     2813.44     88.60 o 
   2   2  12     1048.44     1092.04     65.78 o 
   4   2  12     3733.70     3951.11    104.43 o 
   6   2  12       48.84       57.04     37.94 o 
   8   2  12      630.83      685.21     58.46 o 
  10   2  12     1411.38     1398.21     87.24 o 
  12   2  12      614.62      627.10     71.98 o 
  14   2  12      299.24      325.01     65.15 o 
  16   2  12      230.77      210.30     66.55 o 
 -19   3  12      134.54      145.01     69.12 o 
 -17   3  12      100.81       95.78     56.54 o 
 -15   3  12      319.43      394.27     64.03 o 
 -13   3  12     1301.71     1343.76     85.99 o 
 -11   3  12     1804.79     1955.70     98.94 o 
  -9   3  12      179.20      215.57     54.63 o 
  -7   3  12      424.65      363.49     54.98 o 
  -5   3  12      136.71      124.35     43.01 o 
  -3   3  12      651.18      596.71     57.36 o 
  -1   3  12     1483.87     1349.29     69.65 o 
   1   3  12      937.86      969.74     60.63 o 
   3   3  12      566.36      595.83     52.48 o 
   5   3  12      828.64      935.84     75.59 o 
   7   3  12      111.71      198.57     52.63 o 
   9   3  12      572.34      595.74     90.12 o 
  11   3  12     1481.38     1646.05    129.83 o 
  13   3  12      806.23      797.58     99.36 o 
  15   3  12      413.53      402.30     73.09 o 
 -18   4  12      165.69      172.71     73.71 o 
 -16   4  12      147.57      168.47     69.54 o 
 -14   4  12      268.33      326.91     60.99 o 
 -12   4  12     1664.58     1736.67    131.23 o 
 -10   4  12      501.78      426.58     61.86 o 
  -8   4  12      368.07      257.99     54.88 o 
  -6   4  12      348.87      376.20     57.61 o 
  -4   4  12      907.34      873.68     62.17 o 
  -2   4  12     1628.47     1627.17     73.97 o 
   0   4  12      604.11      649.63     54.38 o 
   2   4  12      518.42      532.83     63.02 o 
   4   4  12      256.36      319.48     56.15 o 
   6   4  12      926.52      938.85     89.89 o 
   8   4  12      125.55      125.26     64.85 o 
  10   4  12      466.79      391.84     80.08 o 
  12   4  12      870.34      805.63     99.23 o 
 -15   5  12      287.73      335.37     79.44 o 
 -13   5  12      262.62      248.06     71.24 o 
 -11   5  12     1009.40      937.06     76.33 o 
  -9   5  12     1159.31     1173.40     85.05 o 
  -7   5  12      779.46      886.28     79.59 o 
  -5   5  12      554.93      497.00     75.76 o 
  -3   5  12     1336.70     1335.69     76.29 o 
  -1   5  12      455.27      407.51     60.71 o 
   1   5  12      287.90      417.16     63.33 o 
   3   5  12     1170.11     1082.41    109.64 o 
   5   5  12     1027.95     1143.24    104.89 o 
   7   5  12      120.37      121.60     57.54 o 
   9   5  12      340.55      312.07     78.09 o 
  11   5  12      793.09      663.60     97.75 o 
 -12   6  12        5.75      -13.31     69.95 o 
 -10   6  12      114.05      235.60     73.48 o 
  -8   6  12      552.50      629.63     71.51 o 
  -6   6  12     1001.77     1105.16     87.52 o 
  -4   6  12      776.71      786.11     64.92 o 
  -2   6  12      146.05      130.25     59.10 o 
   0   6  12       27.97       75.65     48.77 o 
   2   6  12      281.54      343.88     72.36 o 
   4   6  12      437.75      437.16     84.13 o 
   6   6  12      425.50      403.97     73.43 o 
   8   6  12      245.76      249.97     69.93 o 
  -3   7  12      250.07      330.75     86.91 o 
  -1   7  12       79.98       88.22     53.93 o 
 -19   1  13        5.24      -66.12     75.32 o 
 -17   1  13       48.99       -5.10     77.55 o 
 -15   1  13      442.76      340.58     92.49 o 
 -13   1  13      186.26      183.46     75.49 o 
 -11   1  13       80.60       34.96     62.43 o 
  -9   1  13        0.80      -68.11     57.31 o 
  -7   1  13        0.29      -42.56     86.46 o 
  -5   1  13        0.38       13.78     30.70 o 
  -3   1  13      255.91      286.64     44.87 o 
  -1   1  13       89.65       95.11     40.24 o 
   1   1  13        5.76       17.12     35.77 o 
   3   1  13        0.81       38.26     37.30 o 
   5   1  13      591.57      529.75     45.60 o 
   7   1  13       61.80       43.66     33.97 o 
   9   1  13      147.61      160.38     42.01 o 
  11   1  13       23.54       -4.07     47.54 o 
  13   1  13      138.08      119.90     53.33 o 
  15   1  13        7.08      -35.99     45.89 o 
 -18   2  13       69.00      106.45     81.58 o 
 -16   2  13        2.12      -71.62     75.27 o 
 -14   2  13      204.33      131.78     83.74 o 
 -12   2  13        4.10      -15.46     44.56 o 
 -10   2  13        4.97       -3.57     44.92 o 
  -8   2  13      315.13      277.28     54.88 o 
  -6   2  13      108.98       45.04     44.52 o 
  -4   2  13        9.23       -4.54     34.62 o 
  -2   2  13      287.46      354.95     44.49 o 
   0   2  13       62.72       44.09     38.29 o 
   2   2  13      224.58      259.15     52.81 o 
   4   2  13       26.39       47.51     39.18 o 
   6   2  13     1009.12      922.38     71.46 o 
   8   2  13        0.54       55.74     46.05 o 
  10   2  13      109.82       46.90     59.52 o 
  12   2  13      132.21      130.11     50.07 o 
  14   2  13        4.08       -3.94     58.53 o 
 -17   3  13        0.68     -161.78    107.85 o 
 -15   3  13       38.50      -23.16     44.11 o 
 -13   3  13       30.63       80.15     55.19 o 
 -11   3  13      625.50      583.23     71.85 o 
  -9   3  13       14.34       25.20     40.76 o 
  -7   3  13      555.74      521.57     59.97 o 
  -5   3  13       74.10       39.73     46.67 o 
  -3   3  13       46.18       62.97     44.12 o 
  -1   3  13      134.19      139.67     37.90 o 
   1   3  13       42.73       22.86     38.96 o 
   3   3  13       33.26       18.87     36.54 o 
   5   3  13        1.30       47.07     38.38 o 
   7   3  13      153.90      144.58     47.53 o 
   9   3  13       11.97      -55.30     55.26 o 
  11   3  13        0.72      -81.91     56.83 o 
  13   3  13       82.28       49.15     63.98 o 
 -16   4  13        0.83      -64.04     66.38 o 
 -14   4  13      326.72      334.05     62.58 o 
 -12   4  13        3.90       30.64     49.27 o 
 -10   4  13       30.87       82.02     49.37 o 
  -8   4  13      506.02      452.08     60.42 o 
  -6   4  13      294.11      301.62     57.15 o 
  -4   4  13        4.63      -34.36     35.12 o 
  -2   4  13      401.58      370.65     50.58 o 
   0   4  13        2.69       -8.03     34.93 o 
   2   4  13      285.40      285.92     57.93 o 
   4   4  13      570.91      566.11     65.66 o 
   6   4  13       35.01      -15.33     64.55 o 
   8   4  13      153.22       90.01     65.47 o 
  10   4  13      297.06      247.77     75.72 o 
  12   4  13      289.46      178.50     78.56 o 
 -13   5  13      134.38      100.79     75.35 o 
 -11   5  13        1.03       50.27     44.56 o 
  -9   5  13      118.85      142.33     53.81 o 
  -7   5  13       44.87       79.04     50.31 o 
  -5   5  13       39.54       28.84     35.97 o 
  -3   5  13       75.18       50.58     45.09 o 
  -1   5  13       51.46       61.43     42.45 o 
   1   5  13       28.15        8.08     49.16 o 
   3   5  13      270.22      223.30     73.61 o 
   5   5  13       36.63       70.44     59.25 o 
   7   5  13      382.97      433.18     91.36 o 
   9   5  13       98.99      117.42     63.95 o 
 -10   6  13        4.01      -16.53     58.75 o 
  -8   6  13      161.19      179.50     56.26 o 
  -6   6  13      266.73      312.01     51.68 o 
  -4   6  13        7.22       94.50     49.67 o 
  -2   6  13        8.36       50.50     36.39 o 
   0   6  13      127.68      149.85     62.75 o 
   2   6  13       19.21       22.75     63.57 o 
   4   6  13       42.79        3.20     48.19 o 
 -18   0  14      576.80      443.00    141.72 o 
 -16   0  14        9.36      132.81     94.48 o 
 -14   0  14       59.18       23.17    118.55 o 
 -12   0  14      548.88      435.87    134.59 o 
 -10   0  14     1121.62     1291.56    171.14 o 
  -8   0  14     3366.36     3839.02    247.79 o 
  -6   0  14     1886.54     2058.12    179.16 o 
  -4   0  14        7.29       48.13    108.74 o 
  -2   0  14      182.11      180.05    107.85 o 
   0   0  14       56.28       94.48     78.44 o 
   2   0  14     1298.50     1433.28    152.42 o 
   4   0  14      615.50      702.71     86.01 o 
   6   0  14       60.12      118.99     69.97 o 
   8   0  14        8.43      -25.83     45.42 o 
  10   0  14       93.87      129.27     54.75 o 
  12   0  14        4.30       10.70     95.37 o 
  14   0  14      125.93       29.41     74.87 o 
 -19   1  14      882.87      967.52    120.93 o 
 -17   1  14      141.56      175.72     88.76 o 
 -15   1  14        4.55       12.54     90.47 o 
 -13   1  14      470.03      538.26     92.87 o 
 -11   1  14     1729.79     1751.40    143.95 o 
  -9   1  14     2502.98     2475.80    138.59 o 
  -7   1  14     2216.26     2305.83    151.53 o 
  -5   1  14      587.37      742.63     67.92 o 
  -3   1  14       99.33       56.69     39.16 o 
  -1   1  14     1224.35     1261.44     66.44 o 
   1   1  14     2222.36     2369.22     85.32 o 
   3   1  14     1344.83     1497.91     74.36 o 
   5   1  14      119.70      164.62     45.40 o 
   7   1  14      876.44      857.72     58.33 o 
   9   1  14      985.59      995.57     75.65 o 
  11   1  14      599.67      578.02     70.75 o 
  13   1  14      403.53      412.84     63.29 o 
 -18   2  14      251.70      333.15     87.56 o 
 -16   2  14        2.85      -49.57     77.05 o 
 -14   2  14        9.57       18.92     66.33 o 
 -12   2  14       61.69      104.37     80.31 o 
 -10   2  14      716.50      800.29     97.60 o 
  -8   2  14      787.25      889.93     73.96 o 
  -6   2  14     1086.15     1239.54     74.91 o 
  -4   2  14      344.27      345.05     42.40 o 
  -2   2  14      388.96      451.21     48.93 o 
   0   2  14       49.45       42.48     41.70 o 
   2   2  14     2018.38     2036.68     80.63 o 
   4   2  14     1326.40     1382.20     72.40 o 
   6   2  14      126.73      186.01     55.35 o 
   8   2  14     1258.84     1269.76     89.81 o 
  10   2  14      319.36      395.06     78.67 o 
  12   2  14      328.56      287.57     84.48 o 
 -17   3  14       83.60       90.63     70.02 o 
 -15   3  14      291.42      303.75     75.51 o 
 -13   3  14      824.66      838.40     78.16 o 
 -11   3  14      316.47      257.40     58.44 o 
  -9   3  14       17.68       18.73     51.84 o 
  -7   3  14      295.28      297.43     56.37 o 
  -5   3  14      689.93      738.77     57.26 o 
  -3   3  14      514.14      587.13     53.43 o 
  -1   3  14      532.60      585.78     57.74 o 
   1   3  14     1107.10     1171.42     70.36 o 
   3   3  14     1919.35     1864.62     95.97 o 
   5   3  14      774.88      847.23     75.54 o 
   7   3  14      306.25      353.77     61.34 o 
   9   3  14      287.97      304.18     76.45 o 
  11   3  14      226.09      275.73     84.73 o 
 -14   4  14      160.67      209.07     51.40 o 
 -12   4  14      946.38      989.77     81.68 o 
 -10   4  14        5.83       35.32     51.64 o 
  -8   4  14       16.00       -3.99     47.02 o 
  -6   4  14      125.23      163.20     43.64 o 
  -4   4  14       51.69      113.50     39.12 o 
  -2   4  14       78.19      133.14     43.11 o 
   0   4  14      449.42      500.57     54.88 o 
   2   4  14      740.10      760.64     75.42 o 
   4   4  14      423.57      446.78     63.17 o 
   6   4  14      206.41      220.76     67.81 o 
   8   4  14       82.16       33.44     73.61 o 
  10   4  14      290.70      249.02     76.70 o 
 -11   5  14      278.70      295.27     60.15 o 
  -9   5  14      456.19      456.44     64.08 o 
  -7   5  14      804.09      723.28     75.92 o 
  -5   5  14     1030.56     1061.53     70.66 o 
  -3   5  14      929.75      927.44     58.87 o 
  -1   5  14      116.83      250.01     76.16 o 
   1   5  14      382.07      416.16     60.35 o 
   3   5  14      720.27      603.74     90.25 o 
   5   5  14      490.47      336.19     68.75 o 
   7   5  14      126.06      104.17     92.70 o 
  -6   6  14      247.53      262.90     67.22 o 
  -4   6  14      190.76      237.15     56.50 o 
  -2   6  14       17.69      123.84     55.07 o 
   0   6  14      104.52      153.12     62.53 o 
 -17   1  15       44.88       20.09     85.19 o 
 -15   1  15       75.98       21.73     70.73 o 
 -13   1  15       12.00      -20.36     60.80 o 
 -11   1  15       15.11       13.24     81.84 o 
  -9   1  15        0.03      -16.49     57.31 o 
  -7   1  15      103.32      161.20     90.03 o 
  -5   1  15       64.77       86.77     77.75 o 
  -3   1  15       43.84        7.43     58.86 o 
  -1   1  15       49.87       50.06     65.07 o 
   1   1  15       16.79       90.54     59.16 o 
   3   1  15      243.29      226.34     43.02 o 
   5   1  15        6.06       16.96     42.00 o 
   7   1  15      374.09      372.87     52.19 o 
   9   1  15      139.62      136.45     55.53 o 
  11   1  15      389.61      228.16     80.46 o 
 -16   2  15      388.20      328.54     87.10 o 
 -14   2  15      148.70      245.27     80.96 o 
 -12   2  15      280.87      237.40     98.94 o 
 -10   2  15      680.62      635.63    141.28 o 
  -8   2  15      468.93      436.57     77.52 o 
  -6   2  15        2.25       32.36     49.94 o 
  -4   2  15        0.08       48.56     38.22 o 
  -2   2  15       28.06       25.26     37.89 o 
   0   2  15       47.08       21.45     36.88 o 
   2   2  15      133.25      105.80     39.19 o 
   4   2  15      369.66      327.50     53.47 o 
   6   2  15       25.01       -8.71     64.18 o 
   8   2  15       97.30       58.03     44.84 o 
  10   2  15      115.96       98.81     65.02 o 
  12   2  15        0.21      -24.25     75.32 o 
 -15   3  15      203.03      220.12    100.72 o 
 -13   3  15       32.84       98.03    112.31 o 
 -11   3  15      356.49      320.16     90.10 o 
  -9   3  15       34.39      -22.95     46.67 o 
  -7   3  15       59.38       27.57     47.53 o 
  -5   3  15        1.68       22.61     28.67 o 
  -3   3  15       33.69       38.94     40.01 o 
  -1   3  15      162.18      122.32     46.25 o 
   1   3  15       27.47       31.47     39.92 o 
   3   3  15       28.72       25.29     43.87 o 
   5   3  15       65.93       38.81     47.29 o 
   7   3  15        0.24      -35.64     43.05 o 
   9   3  15       16.96      -83.82     55.88 o 
 -12   4  15        1.19        4.99     49.40 o 
 -10   4  15        2.17        3.94     43.05 o 
  -8   4  15        0.78       17.37     53.53 o 
  -6   4  15      229.71      212.53     45.89 o 
  -4   4  15      150.68      217.04     43.24 o 
  -2   4  15        8.29       48.55     44.01 o 
   0   4  15        7.70       17.59     48.20 o 
   2   4  15        0.25       22.93     44.06 o 
   4   4  15        2.15       -8.87     47.99 o 
   6   4  15      115.21      125.89     65.96 o 
   8   4  15       12.14      -21.91     57.76 o 
  -9   5  15       45.99       32.67     58.44 o 
  -7   5  15       85.03      123.62     54.03 o 
  -5   5  15       88.93      135.77     50.05 o 
  -3   5  15        8.10      134.02     54.03 o 
  -1   5  15       55.01       44.51     40.41 o 
   1   5  15        0.70      -11.71     42.91 o 
   3   5  15        0.10      -16.58     42.08 o 
 -16   0  16      238.27      176.49    104.29 o 
 -14   0  16      504.99      599.88    132.81 o 
 -12   0  16      330.79      372.58    116.77 o 
 -10   0  16      204.44      196.10    130.14 o 
  -8   0  16      960.59     1000.09    165.79 o 
  -6   0  16      175.76      330.69    103.40 o 
  -4   0  16      771.56      771.91    124.79 o 
  -2   0  16      705.45      896.69    144.40 o 
   0   0  16      204.36      145.29    105.18 o 
   2   0  16        3.12      -41.89     82.00 o 
   4   0  16      167.36      275.43    100.72 o 
   6   0  16     1239.49     1219.36    144.40 o 
   8   0  16     1465.02     1588.38    160.44 o 
 -15   1  16      672.69      933.92    127.46 o 
 -13   1  16      186.52      122.68     69.12 o 
 -11   1  16       87.78      108.66    117.21 o 
  -9   1  16      550.35      607.27     86.58 o 
  -7   1  16     1009.45      948.08    105.25 o 
  -5   1  16      597.81      712.51     90.92 o 
  -3   1  16      254.96      433.20     80.71 o 
  -1   1  16      126.74      158.72     73.98 o 
   1   1  16      390.45      363.79     78.15 o 
   3   1  16        4.59       40.86     51.90 o 
   5   1  16      383.63      505.84     79.10 o 
   7   1  16      603.21      733.26     85.38 o 
   9   1  16      137.94      218.66     85.12 o 
 -14   2  16      107.93      145.11     75.65 o 
 -12   2  16       32.33      -88.65     59.10 o 
 -10   2  16       28.22       21.50     68.95 o 
  -8   2  16       37.81      124.83     80.94 o 
  -6   2  16      402.76      299.54     72.28 o 
  -4   2  16      767.68      846.88    104.62 o 
  -2   2  16      435.02      403.80     59.51 o 
   0   2  16      272.20      297.10     50.14 o 
   2   2  16      685.58      737.85     61.43 o 
   4   2  16       17.41       29.43     60.50 o 
   6   2  16      460.80      486.45     68.34 o 
   8   2  16      299.92      313.47     60.08 o 
 -13   3  16      155.23      198.29     80.05 o 
 -11   3  16        7.66       33.70     61.93 o 
  -9   3  16      250.53      265.00     87.91 o 
  -7   3  16      822.43      918.06     81.14 o 
  -5   3  16      742.89      935.67     71.53 o 
  -3   3  16      382.90      449.99     57.69 o 
  -1   3  16      421.03      475.67     53.13 o 
   1   3  16      998.87      963.55     68.89 o 
   3   3  16      614.56      652.83     74.36 o 
   5   3  16      522.15      612.04     72.72 o 
   7   3  16      295.26      272.69     57.31 o 
 -10   4  16        3.75       36.23     47.65 o 
  -8   4  16      685.12      716.75     67.03 o 
  -6   4  16      690.33      642.14     83.32 o 
  -4   4  16      166.16      147.68     45.76 o 
  -2   4  16       19.02       34.90     36.24 o 
   0   4  16      329.16      329.45     64.73 o 
   2   4  16      374.14      392.76     68.08 o 
   4   4  16      501.43      526.57     73.31 o 
 -13   1  17      136.82      114.49     79.67 o 
 -11   1  17      212.06      241.56     83.45 o 
  -9   1  17       64.73       10.03     63.30 o 
  -7   1  17       25.50       66.33     69.80 o 
  -5   1  17        2.02       51.89     64.63 o 
  -3   1  17       29.73       -0.76     57.37 o 
  -1   1  17       70.97       42.27     60.17 o 
   1   1  17       13.51       35.82     67.70 o 
   3   1  17       70.42       98.15     55.68 o 
   5   1  17       91.73      157.86     54.82 o 
   7   1  17        7.84       46.35     82.00 o 
 -12   2  17        3.26      -37.81     57.67 o 
 -10   2  17        1.11       71.49     82.84 o 
  -8   2  17       40.46       21.63     65.21 o 
  -6   2  17       27.85       57.43     76.62 o 
  -4   2  17       15.37       98.23     86.01 o 
  -2   2  17       14.03       40.31     52.14 o 
   0   2  17        1.19       -7.63     48.14 o 
   2   2  17       33.86       80.12     64.42 o 
   4   2  17       32.68      -26.38     48.83 o 
   6   2  17        9.23       -7.40     53.03 o 
 -11   3  17       38.84       72.53     64.88 o 
  -9   3  17       62.78       79.62     80.04 o 
  -7   3  17        2.07        0.45     73.74 o 
  -5   3  17       47.28       26.37     72.47 o 
  -3   3  17       13.70       27.71     50.78 o 
  -1   3  17       16.18       56.87     40.27 o 
   1   3  17        0.80       -6.05     43.71 o 
   3   3  17       22.17       15.98     46.52 o 
   5   3  17        8.17       -8.15     48.13 o 
  -6   4  17       31.21       66.31     42.10 o 
  -4   4  17       78.66      118.37     41.97 o 
  -2   4  17       16.13       25.42     42.34 o 
   0   4  17       28.43       -6.00     48.64 o 
 -10   0  18      398.32      403.78    119.44 o 
  -8   0  18      127.21       88.24     86.46 o 
  -6   0  18       40.08       58.83     81.11 o 
  -4   0  18      389.63      307.51    101.61 o 
  -2   0  18      640.99      603.44    122.11 o 
   0   0  18      135.24      306.62    112.31 o 
   2   0  18       16.10      141.72     93.59 o 
   4   0  18      762.79      795.08    137.27 o 
 -11   1  18      139.09      205.64    125.68 o 
  -9   1  18       26.67       59.77     72.82 o 
  -7   1  18        1.53       54.09     67.06 o 
  -5   1  18      165.85      207.06     73.19 o 
  -3   1  18      215.37      299.86     75.81 o 
  -1   1  18      385.81      495.41     90.47 o 
   1   1  18        2.85       70.97     57.95 o 
   3   1  18        2.64       34.07     60.76 o 
   5   1  18      455.73      556.85     85.47 o 
  -8   2  18       77.66        8.32     67.61 o 
  -6   2  18       31.12       24.27     66.81 o 
  -4   2  18      117.19      148.20     60.76 o 
  -2   2  18      256.60      379.31     79.30 o 
   0   2  18      575.35      593.91     87.81 o 
   2   2  18      174.23      225.50     73.26 o 
  -5   3  18      111.11      159.20    100.28 o 
  -3   3  18      165.79      136.62    103.40 o 
  -1   3  18      550.34      535.68     85.87 o 
  -5   1  19       40.22       77.13     71.75 o 
  -3   1  19        8.69       33.19     53.47 o 
  -1   1  19        9.90       35.34     56.23 o 
                                                 
